# Supplementary material for: Low input fast-track (LIFT): an approach for fast introgression and stacking of (R-)genes into advanced apple selections
Source: Planta. 2025 Sep 2;262(4):93. doi: 10.1007/s00425-025-04780-4 (PMC12405375; doi:10.1007/s00425-025-04780-4)
Supplement: Supplementary file 1 — Supplementary file1 (XLSX 20 KB) [file 425_2025_4780_MOESM1_ESM.xlsx]

## Sheet: Data
Line	Cross combination number	Year	Generation	Mother	R-gene(s)/QTL(s) Mother	Father	R-gene(s)/QTL(s) Father
Evereste	0801	2008	F1	Witta	Rvi6	Evereste	Rvi6Rvi6-Fb_E
MR5	0802	2008	pBC1	Witta	Rvi6	DA02. 2.7	FB_MR5
MR5	0803	2008	pBC1	Witta	Rvi6	DA02. 2.40	FB_MR5
MR5	0804	2008	pBC1	Witta	Rvi6	DA02. 1.27	FB_MR5
Evereste	0901	2009	F1	ACW 6707	-	Evereste	Rvi6Rvi6-Fb_E
Evereste	1003	2010	pBC1	Topaz	Rvi6-FB_F7	0801_12	Rvi6-Fb_E (Rvi6Rvi6?)
Evereste	1022	2010	pBC1	0801_31	Rvi6-Fb_E	Topaz	Rvi6-FB_F7
Evereste	1118	2011	pBC1	Hanners Jumbo	-	0801_2	Rvi6-Fb_E
Evereste	1119	2011	pBC1	Hanners Jumbo	-	0801_31	Rvi6-Fb_E
Evereste	1120	2011	pBC1	0801_31	Rvi6-Fb_E	Topaz	Rvi6-FB_F7
Evereste	1121	2011	pBC1	Maribelle	FB_F7	0801_2	Rvi6-Fb_E
Evereste	1122	2011	pBC1	Maribelle	FB_F7	0801_31	Rvi6-Fb_E
Evereste	1123	2011	pBC1	Maribelle	FB_F7	0801_12	Rvi6-Fb_E (Rvi6Rvi6?)
MR5	1124	2011	pBC2	ACW 212983	FB_MR5	open pollinated	NA
Evereste	1130	2011	pBC1	0901_19	Rvi6-Fb_E	Topaz	Rvi6-FB_F7
Evereste	1131	2011	pBC1	0901_61	Rvi6-Fb_E	Topaz	Rvi6-FB_F7
Evereste	1132	2011	pBC1	0901_66	Rvi6-Fb_E	Topaz	Rvi6-FB_F7
Evereste	1133	2011	pBC1	0901_83	Rvi6-Fb_E	Topaz	Rvi6-FB_F7
Evereste	1134	2011	pBC1	0901_96	Rvi6-Fb_E	Topaz	Rvi6-FB_F7
Evereste	1135	2011	pBC1	0901_158	Rvi6-Fb_E	Topaz	Rvi6-FB_F7
Evereste	1136	2011	pBC1	0901_243	Rvi6-Fb_E	Topaz	Rvi6-FB_F7
Evereste	1137	2011	pBC1	0901_244	Rvi6-Fb_E	Topaz	Rvi6-FB_F7
MR5	1138	2011	pBC2	0803_111	Rvi6-FB_MR5	Topaz	Rvi6-FB_F7
MR5	1201	2012	pBC2	Hanners Jumbo	-	0803_125	Rvi6-FB_MR5
MR5	1202	2012	pBC2	Nicogreen	-	0804_5	Rvi6-FB_MR5
MR5	1203	2012	pBC2	Nicogreen	-	0804_109	Rvi6-FB_MR5
Evereste	1301	2013	pBC2	1003_37	Rvi6Rvi6-Fb_E	Hanners Jumbo	-
Evereste	1302	2013	pBC2	1003_52	Rvi6-Fb_E	Hanners Jumbo	-
Evereste	1303	2013	pBC2	1003_123	Rvi6-Fb_E-FB_F7	Nicogreen	-
Evereste	1304	2013	pBC2	ACW 19256	FB_F7	1003_37	Rvi6Rvi6-Fb_E
Evereste	1305	2013	pBC2	ACW 15714	Rvi6-Pl2	1118_8	Rvi6-Fb_E
MR5	1401	2014	pBC3	1124_15	FB_MR5	Hanners Jumbo	-
MR5	1402	2014	pBC3	1124_21	FB_MR5	ACW 14992	Rvi6-FB_F7
MR5	1403	2014	pBC3	1124_26	FB_MR5	Hanners Jumbo	-
MR5	1408	2014	pBC2	ACW 22076	FB_MR5-FB_F7	ACW 16962	Rvi6-Pl2
Evereste	1420	2014	pBC2	ACW 4860	-	1120_43	Rvi6-Fb_E
MR5	1421	2014	pBC3	ACW 4860	-	1124_26	FB_MR5
MR5	1422	2014	pBC2	Milwa	-	ACW 21995	FB_MR5
MR5	1423	2014	pBC2	Milwa	-	ACW 21983	FB_MR5
Evereste	1501	2015	pBC2	1123_8	Rvi6-Fb_E	ACW 14992	Rvi6-FB_F7
Evereste	1502	2015	pBC2	1133_48	Rvi6-Fb_E	ACW 22579	Rvi2-Rvi6-Pl2-FB_F7
MR5	1503	2015	pBC3	1201_3	FB_MR5	ACW 22800	-
MR5	1504	2015	pBC3	1201_8	Rvi6-FB_MR5	ACW 22579	Rvi2-Rvi6-Pl2-FB_F7
MR5	1505	2015	pBC3	1201_16	Rvi6-FB_MR5	Ladina	Rvi6-FB_F7
MR5	1506	2015	pBC3	1201_20	Rvi6-FB_MR5	Ladina	Rvi6-FB_F7
MR5	1507	2015	pBC3	1201_26	FB_MR5	Chantecler	-
MR5	1508	2015	pBC3	1201_40	FB_MR5	ACW 14992	Rvi6-FB_F7
MR5	1509	2015	pBC3	1201_69	Rvi6-FB_MR5	ACW 14992	Rvi6-FB_F7
MR5	1510	2015	pBC3	1201_73	Rvi6-FB_MR5	ACW 14992	Rvi6-FB_F7
MR5	1511	2015	pBC3	1201_81	Rvi6-FB_MR5	ACW 22579	Rvi2-Rvi6-Pl2-FB_F7
MR5	1512	2015	pBC3	1203_122	Rvi6-FB_MR5	ACW 22800	-
MR5	1513	2015	pBC3	1203_19	FB_MR5	ACW 22579	Rvi2-Rvi6-Pl2-FB_F7
Evereste	1515	2015	pBC3	1301_16	Rvi6-Fb_E	Ladina	Rvi6-FB_F7
Evereste	1516	2015	pBC3	1303_2	Rvi6-Fb_E-FB_F7	ACW 22800	-
Evereste	1528	2015	pBC3	ACW 22800	-	1303_2	Rvi6-Fb_E-FB_F7
MR5	1529	2015	pBC3	Rubinstep	FB_F7	1202_52	Rvi6-FB_MR5
MR5	1530	2015	pBC3	ACW 15204	Rvi6-Pl1	1202_52	Rvi6-FB_MR5
MR5	1531	2015	pBC3	Rubinstep	FB_F7	1201_3	FB_MR5
MR5	1532	2015	pBC3	ACW 15019	FB_F7	1138_14	FB_MR5
MR5	1601	2016	pBC3	1201_7	FB_MR5	ACW 22374	Rvi6-Pl2-FB_F7
MR5	1602	2016	pBC3	1202_125	FB_MR5	ACW 13490	Rvi6-Pl1-FB_F7
MR5	1603	2016	pBC3	1203_81	Rvi6-FB_MR5	ACW 15019	FB_F7
Evereste	1605	2016	pBC3	1301_1	Rvi6-Fb_E	Kizuri	-
Evereste	1606	2016	pBC3	1301_9	Rvi6-Fb_E	ACW 13490	Rvi6-Pl1-FB_F7
Evereste	1607	2016	pBC3	1301_10	Rvi6-Fb_E	ACW 22374	Rvi6-Pl2-FB_F7
Evereste	1608	2016	pBC3	1301_12	Rvi6-Fb_E	Kizuri	-
Evereste	1609	2016	pBC3	1301_15	Rvi6-Fb_E	Kizuri	-
Evereste	1610	2016	pBC3	1303_1	Rvi6-Fb_E-FB_F7	ACW 22374	Rvi6-Pl2-FB_F7
Evereste	1611	2016	pBC3	1303_8	Fb_E-FB_F7	ACW 13490	Rvi6-Pl1-FB_F7
Evereste	1612	2016	pBC3	1303_13	Rvi6-Fb_E-FB_F7	Kizuri	-
Evereste	1613	2016	pBC3	1305_2	Pl2-Fb_E	ACW 13490	Rvi6-Pl1-FB_F7
Evereste	1614	2016	pBC3	1305_7	Rvi6-Pl2-Fb_E	ACW 13490	Rvi6-Pl1-FB_F7
Evereste	1615	2016	pBC3	1305_9	Rvi6Rvi6?-Pl2-Fb_E	ACW 22374	Rvi6-Pl2-FB_F7
Evereste	1616	2016	pBC3	1305_14	Fb_E	ACW 13490	Rvi6-Pl1-FB_F7
Evereste	1617	2016	pBC3	1305_18	Rvi6-Pl2-Fb_E	ACW 22374	Rvi6-Pl2-FB_F7
Evereste	1618	2016	pBC3	1305_20	Rvi6-Pl2-Fb_E	ACW 15019	FB_F7
MR5	1619	2016	pBC4	1403_7	FB_MR5	ACW 13490	Rvi6-Pl1-FB_F7
MR5	1633	2016	pBC4	Scilate	-	1403_4	FB_MR5
MR5	1634	2016	pBC4	Scilate	-	1403_7	FB_MR5
MR5	1641	2016	pBC4	1401_12	FB_MR5	ACW 22744	Rvi6
MR5	1642	2016	pBC4	1402_32	FB_MR5	ACW 18346	Rvi6-Pl2
MR5	1643	2016	pBC4	1402_35	FB_MR5	ACW 19452	Rvi6
Evereste	1644	2016	pBC3	1420_60	Fb_E (FB_F7?)	Scilate	-
MR5	1701	2017	pBC4	1402_28	FB_MR5	ACW 19452	Rvi6
MR5	1702	2017	pBC4	1402_40	FB_MR5-FB_F7	ACW 18346	Rvi6-Pl2
MR5	1703	2017	pBC4	1402_41	Rvi6-FB_MR5-FB_F7	ACW 19452	Rvi6
MR5	1704	2017	pBC4	1403_6	FB_MR5	ACW 22744	Rvi6
MR5	1705	2017	pBC3	1408_4	FB_MR5 (FB_F7?)	ACW 22744	Rvi6
MR5	1706	2017	pBC3	1408_6	Rvi6-Pl2-FB_MR5 (FB_F7?)	Scilate	-
MR5	1707	2017	pBC3	1408_15	Pl2-FB_MR5 (FB_F7?)	ACW 22785	Rvi6
Evereste	1708	2017	pBC3	1420_78	Fb_E (FB_F7?)	ACW 15204	Rvi6-Pl1
MR5	1709	2017	pBC4	1421_3	FB_MR5	ACW 16756	Rvi6-FB_F7
MR5	1710	2017	pBC4	1421_66	FB_MR5	ACW 22744	Rvi6
MR5	1711	2017	pBC3	1423_147	FB_MR5	ACW 15204	Rvi6-Pl1
MR5	1712	2017	pBC3	1423_80	FB_MR5	ACW 16756	Rvi6-FB_F7
MR5	1721	2017	pBC4	Bonita	Rvi6-PGL	1421_15	FB_MR5
MR5	1722	2017	pBC3	Bonita	Rvi6-PGL	1408_15	Pl2-FB_MR5 (FB_F7?)
Evereste	1723	2017	pBC3	SQ 159	Rvi6	1420_78	Fb_E (FB_F7?)
MR5	1724	2017	pBC4	SQ 159	Rvi6	1403_12	FB_MR5
MR5	1725	2017	pBC4	SQ 159	Rvi6	1402_28	FB_MR5
MR5	1743	2017	pBC4	1401_3	FB_MR5	SQ 159	Rvi6
MR5	1744	2017	pBC4	1401_13	FB_MR5	SQ 159	Rvi6
MR5	1745	2017	pBC4	1402_16	FB_MR5-FB_F7	ACW 24966	Rvi2-Rvi6-Pl1Pl1-Pl2-FB_F7
MR5	1746	2017	pBC4	1402_25	FB_MR5-FB_F7	SQ 159	Rvi6
MR5	1747	2017	pBC4	1421_22	FB_MR5	ACW 18313	Rvi6-FB_F7
MR5	1749	2017	pBC4	1507_1	FB_MR5	SQ 159	Rvi6
MR5	1750	2017	pBC4	1513_3	Rvi2-Rvi6-FB_MR5-FB_F7	Juicy fruit	-
Evereste	1801	2018	pBC4	1609_24	Rvi6-Fb_E	SQ 159	Rvi6
MR5	1817	2018	pBC5	Scilate	-	1619_1	Rvi6-FB_MR5-FB_F7
Evereste	1818	2018	pBC4	ACW 24940	Rvi2-Rvi4-Rvi6-Pl1-Pl2-FB_F7	1609_24	Rvi6-Fb_E
MR5	1821	2018	pBC4	1510_2	Rvi6-FB_MR5-FB_F7	ACW 24532	Rvi6
MR5	1822	2018	pBC4	1511_4	Rvi2-FB_MR5	CIV D9 E9-51	NA
Evereste	1823	2018	pBC4	1516_21	Rvi6-Fb_E	Tonik	-
Evereste	1824	2018	pBC4	1516_24	Rvi6-Fb_E	ACW 17220	-
MR5	1825	2018	pBC4	1602_24	Rvi6-Pl1-FB_MR5-FB_F7	ACW 17220	-
Evereste	1826	2018	pBC4	1608_15	Fb_E-FB_F7	CIV A9 D7-74	NA
Evereste	1827	2018	pBC4	1610_26	Rvi6-Fb_E-FB_F7	CIV D9 E9-51	NA
Evereste	1829	2018	pBC4	1610_53	Rvi6-Fb_E	Tonik	-
Evereste	1830	2018	pBC4	1615_38	Rvi6Rvi6-Pl2-Fb_E-FB_F7	Tonik	-
Evereste	1831	2018	pBC4	1615_41	Rvi6-Pl2-Fb_E	CIV A9 D7-74	NA
MR5	1902	2019	pBC5	ACW 18313	Rvi6-FB_F7	1619_1	Rvi6-FB_MR5-FB_F7
Evereste	1903	2019	pBC4	ACW 22374	Rvi6-Pl2-FB_F7	1608_15	Fb_E-FB_F7
MR5	1904	2019	pBC5	ACW 21198	Rvi6	1619_1	Rvi6-FB_MR5-FB_F7
Evereste	1914	2019	pBC4	1614_4	Rvi6-Pl1-Pl2?-Fb_E	Storey's Seedling	Rvi2?-Pl2?-FB_F7
Evereste	2003	2020	pBC4	ACW 22800	-	1616_4	Pl1-Pl2-Fb_E
MR5	2026	2020	pBC6	1817_58	Rvi6-FB_MR5-FB_F7	ACW 17220	-
Evereste	2027	2020	pBC5	1818_204	Rvi2-Rvi4-Pl2-Fb_E-FB_F7	LB 17836	-
MR5	2030	2020	pBC6	1817_56	Rvi6-FB_MR5-FB_F7	ACW 27741	Rvi2-Rvi4-Rvi6-Pl1
MR5	2031	2020	pBC6	1817_6	Rvi6-FB_MR5-FB_F7	ACW 27694	Rvi2-Rvi6
Evereste	2131	2021	pBC5	1818_79	Rvi2-Rvi4-Rvi6-Pl1-Pl2-Fb_E	Ipador	Rvi6
MR5	2233	2022	pBC6	Ladina	Rvi6-FB_F7	1817_95	Rvi6-FB_MR5-FB_F7

## Sheet: Information
Suppl. Table S1
Summary of all cross combinations done for the “LIFT” per introgression serie ('Evereste' or Malus × robusta 5 (MR5)). The cross combinaiton number, year of the cross, the parents and the R-genes or QTLs carried by the parents are indicated. (-) indicates no known R-gene present; (?) indicates R-gene(s) potentially present but not verified by molecular markers, (Rvi6Rvi6) stands for Rvi6 homozygo…
Title	Low input Fast-Track (LIFT): An approach for fast introgression and stacking of R-genes into advanced apple selections
Journal
Authors	Simone Bühlmann-Schütz, Marius Hodel, Nicholas P. Howard, Luzia Lussi, Andrea Patocchi
Affiliation	Research Division Plant Breeding, Agroscope, Mueller-Thurgau-Strasse 29, 8820 Waedenswil, Switzerland
email	simone.buehlmann-schuetz@agroscope.admin.ch
