# Supplementary material for: Low input fast-track (LIFT): an approach for fast introgression and stacking of (R-)genes into advanced apple selections
Source: Planta. 2025 Sep 2;262(4):93. doi: 10.1007/s00425-025-04780-4 (PMC12405375; doi:10.1007/s00425-025-04780-4)
Supplement: Supplementary file 2 — Supplementary file2 (XLSX 18 KB) [file 425_2025_4780_MOESM2_ESM.xlsx]

## Sheet: Data
R-gene or QTL	ID	Marker type	Company	Linkage group	Primer_AlleleX / Forward primer	Primer_AlleleY / Reverse primer	Primer_Common	Allele in coupling with resistance	For SSRs only, alleles of 'Gala Galaxy'
Fb_E	ChFbE06	SSR using multiplex PCR assays	Ecogenics	12	TTACCACCGTCCAAATCTCA	AATAATTGAAGGGTTGTGTGGA	na	260	243/243
Fb_E	FBsnFBE-1_Y230	SNP KASP™ PCR assays	LGC	12	CCCGAACTTGAAAGAGCAGCC	CCCGAACTTGAAAGAGCAGCT	TTGCTGAAGTCCCTTCCCACACTTT	C	NA
Fb_E	FBsnFBE-2_Y495	SNP KASP™ PCR assays	LGC	12	AGACTCTGGTTGATATATTGTTCGTG	CAGACTCTGGTTGATATATTGTTCGTA	GCCAGTTGCTCATCGAAATCTACACAT	C	NA
FB_MR5	FEM47	SSR using multiplex PCR assays	Ecogenics	3	ATTCGCTTTCGTGAGGAAGA	GGGGATGCTGCAAGTTTAAG	na	218	202/225
FB_MR5	FEM19	SSR using multiplex PCR assays	Ecogenics	3	CCAAATGTTGGGTTTCCACT	CTACACAGCTGGGGAGGAAG	na	157	145/165
FB_MR5	FB-MR5_SNP_M106	SNP KASP™ PCR assays	LGC	3	AACTTCATATAAGGATAAGAATTAAGAAATCAA	AACTTCATATAAGGATAAGAATTAAGAAATCAC	CCATGTCCCTTCTATTTTGTCCCAWATAA	A	NA
FB_MR5	FB-MR5_SNP_M106	SNP KASP™ PCR assays	LGC	3	AACTTCATATAAGGATAAGAATTAAGAAATCAA	AACTTCATATAAGGATAAGAATTAAGAAATCAC	CCATGTCCCTTCTATTTTGTCCCAWATAA	A	NA
FB_F7	AE1O-375	SCAR using multiplex PCR assays	Ecogenics	7	CTGAAGCGCATCATTTCTGATAG	CTGAAGCGCACGTTCTCC	na	375	0
FB_F7	GE-8019	SCAR using multiplex PCR assays	Ecogenics	7	TCTCTCCCAGAGCTTCATTGT	TTGAGACCGATTTTCGTGTG	na	397	0
FB_F7	SNP_FB_0716011	SNP KASP™ PCR assays	LGC	7	CATGTGCATGCAAAACAAGTTATTTGTTAT	ATGTGCATGCAAAACAAGTTATTTGTTAC	GCTAGTACACCCTAAACATAGTTTATTTTT	A	NA
FB_F7	SNP_FB_0716013	SNP KASP™ PCR assays	LGC	7	ACCCAACAACCAAAAGTTTCAGATGT	CCCAACAACCAAAAGTTTCAGATGC	GATGGAGAGCTAATAATTTCCATGGACTA	C	NA
Rvi2	CH05e03	SSR using multiplex PCR assays	Ecogenics	2	ACCTGCACTACAATCTTCACTAATC	GACTCGTTTCCACTGAGGATATTTG	na	173	179/190
Rvi2	OPL19	SCAR using multiplex PCR assays	Ecogenics	2	CGAATATTTTCACTCTGACTGGG	CAAGTTGTTGTACTGCTCCGAC	na	438	0
Rvi2	FbsnRvi2-1_M417	SNP KASP™ PCR assays	LGC	2	ATAACTGAAGCAATCTCATATCTTTAATTTATT	ATAACTGAAGCAATCTCATATCTTTAATTTATG	TTGGTGTTGCGGACGCACAGGT	A	NA
Rvi2	FBsnRvi2-2_M341	SNP KASP™ PCR assays	LGC	2	CCCGGTAAACCTACAACAATTTCATAA	CCGGTAAACCTACAACAATTTCATAC	GTTCGTTGTTCTCAGTGTTGAATGACTAA	C	NA
Rvi2	FBsnRvi2-3_M58	SNP KASP™ PCR assays	LGC	2	CTAATACTGCACATTCCTTTGTAGAG	CTCTAATACTGCACATTCCTTTGTAGAT	GATTCAGGACAAGGCCACATGAAGTA	T	NA
Rvi2	FBsnRvi2-4_R489	SNP KASP™ PCR assays	LGC	2	GAGATGAAGGTCGGCAAAGTTTA	GAGATGAAGGTCGGCAAAGTTTG	CTGGTCTCAATCCCACCAATCAAGTA	A	NA
Rvi2	FBsnRvi2-5_M366	SNP KASP™ PCR assays	LGC	2	AGCATCTTTAATGCTTTGCATATAATCA	AGCATCTTTAATGCTTTGCATATAATCG	AAACATAAAGAAAGGTTCCGARTCCATTGA	A	NA
Rvi2	FBsnRvi2-6_1_M95	SNP KASP™ PCR assays	LGC	2	CACGTGTCATGTGCAAAATCAATCTT	CACGTGTCATGTGCAAAATCAATCTG	TTTTTCCCGAAAWTGGTTTTTCAGCCCTA	A	NA
Rvi2	FBsnRvi2-6_2_M133	SNP KASP™ PCR assays	LGC	2	ACACGAATCCAAAAAGACATCAGTTTAAAT	CACGAATCCAAAAAGACATCAGTTTAAAG	CATATTAGGGTAGCATTGTCTTCATGGTT	C	NA
Rvi2	FBsnRvi2-7_Y292	SNP KASP™ PCR assays	LGC	2	ATAAATGATCTATGTGGTCATATGGTATC	ATAAATGATCTATGTGGTCATATGGTATT	GTACACCACAAGGGTTTAAATTCGAGTTT	C	NA
Rvi2	FBsnRvi2-8_R243	SNP KASP™ PCR assays	LGC	2	TGCTATATATGGATATGCATGCT	GCTTGCTATATATGGATATGCATGCC	CCTACTACATGGGGGAATAAATCTTTCTT	G	NA
Rvi4	CH02C02a	SSR using multiplex PCR assays	Ecogenics	2	CTTCAAGTTCAGCATCAAGACAA	TAGGGCACACTTGCTGGTC	na	182	148/184
Rvi4	Hi22d06	SSR using multiplex PCR assays	Ecogenics	2	CCCCGAGCTCTACCTCAAA	CATTATGTTTCCGGTTTTTGG	na	132	132/138
Rvi4	FBsnRvi4-1_K146	SNP KASP™ PCR assays	LGC	2	AATGTTACACCTGCATCTAAACACTC	CAATGTTACACCTGCATCTAAACACTA	GGAATGTTGACTGGATTAAGTTTATGGATT	T	NA
Rvi4	TNL1_Rvi4_R131	SNP KASP™ PCR assays	LGC	2	GAATAATTACCTATTATTAGCGCTTTGAAGA	AATAATTACCTATTATTAGCGCTTTGAAGG	GAGGCTCTCACAGAAGCTGCAAATT	G	NA
Rvi6	CH-Vf1	SSR using multiplex PCR assays	Ecogenics	1	ATCACCACCAGCAGCAAAG	CATACAAATCAAAGCACAACCC		164	146/146
Rvi6	M8S_Rvi6_Y124	SNP KASP™ PCR assays	LGC	1	GGTGATTGTGAAATCCCAGAGATTGA	GTGATTGTGAAATCCCAGAGATTGG	CCTTCACGACTGCACTATATCTCATTAAT	T	NA
Rvi6	M18_Rvi6_Y32	SNP KASP™ PCR assays	LGC	1	AAAATAGAAAACAAAAATAAAATCGGGAACTG	AAAATAGAAAACAAAAATAAAATCGGGAACTA	AGTTTAGAGGCGGCGAGGGCTT	T	NA
Pl1	AT20	SCAR using multiplex PCR assays	Ecogenics	12	ATCAGCCCCACATGAATCTCATACC	ACATCAGCCCTCAAAGATGAGAAGT	na	458	0
Pl1	SNP_12_30034791	SNP KASP™ PCR assays	LGC	12	AGCTCAGTTTCTCCTGTCAAATAGTT	AGCTCAGTTTCTCCTGTCAAATAGTA	GAAACCKTGAATTGAAATCAGGAACGAAAT	A	NA
Pl1	SNP_12_30781908	SNP KASP™ PCR assays	LGC	12	CCAACTATCTTCCTGATTCTGTYGT	CCAACTATCTTCCTGATTCTGTYGC	CTGTCATGGGTCGAGAAAGAAACRTTA	A	NA
Pl2	CH04H02	SSR using multiplex PCR assays	Ecogenics	11	GGAAGCTGCATGATGAGACC	CTCAAGGATTTCATGCCCAC	na	186	184/200
Pl2	FBsnPl2-1_R531	SNP KASP™ PCR assays	LGC	11	ATATAATCTGTGCACTTTTCAGGCTTAA	ATAATCTGTGCACTTTTCAGGCTTAG	CAACAAATCCAGACTGAACGATGGAATAA	C	NA
Pl2	FBsnPl2-1_Y245	SNP KASP™ PCR assays	LGC	11	GAGAGGAAAAAGAGGAGTCTAACTC	AAGAGAGGAAAAAGAGGAGTCTAACTT	TGAAAGACCATAACGAAGTCTTCTTCCTT	G	NA

## Sheet: Information
Suppl. Table S2
Primer sequences of the molecular markers (SSR, SCAR and KASP™) used in this work. For SSRs, the alleles of 'Gala Galaxy' are indicate to allow translation of allele sizes when using different labelling dyes, chemistry and/or devices.
Title	Low input Fast-Track (LIFT): An approach for fast introgression and stacking of R-genes into advanced apple selections
Journal
Authors	Simone Bühlmann-Schütz, Marius Hodel, Nicholas P. Howard, Luzia Lussi, Andrea Patocchi
Affiliation	Research Division Plant Breeding, Agroscope, Mueller-Thurgau-Strasse 29, 8820 Waedenswil, Switzerland
email	simone.buehlmann-schuetz@agroscope.admin.ch
