# Supplementary material for: Low input fast-track (LIFT): an approach for fast introgression and stacking of (R-)genes into advanced apple selections
Source: Planta. 2025 Sep 2;262(4):93. doi: 10.1007/s00425-025-04780-4 (PMC12405375; doi:10.1007/s00425-025-04780-4)
Supplement: Supplementary file 3 — Supplementary file3 (XLSX 16 KB) [file 425_2025_4780_MOESM3_ESM.xlsx]

## Sheet: Data
Analysis_Name	Accession_Name	ID_no	Dataset_source_name	Collection_site
0801_12	0801_12	0801/12	Agroscope_introgression_studies	Agroscope
1003_37	1003_37	1003_37	Agroscope_introgression_studies	Agroscope
1124_26	1124_26	1124_26	Agroscope_introgression_studies	Agroscope
1301_15	1301_15	1301_15	Agroscope_introgression_studies	Agroscope
1403_07	1403_7	1403_07	Agroscope_introgression_studies	Agroscope
1609_24_Fast_Track	1609_24	1609_24_Fast_Track	Agroscope_introgression_studies	Agroscope
1619_01_Fast_Track	1619_1	1619_01_Fast_Track	Agroscope_introgression_studies	Agroscope
1817_1	1817_1	1817_1	Agroscope_introgression_studies	Agroscope
1817_10	1817_10	1817_10	Agroscope_introgression_studies	Agroscope
1817_11	1817_11	1817_11	Agroscope_introgression_studies	Agroscope
1817_20	1817_20	1817_20	Agroscope_introgression_studies	Agroscope
1817_24	1817_24	1817_24	Agroscope_introgression_studies	Agroscope
1817_26	1817_26	1817_26	Agroscope_introgression_studies	Agroscope
1817_28	1817_28	1817_28	Agroscope_introgression_studies	Agroscope
1817_35	1817_35	1817_35	Agroscope_introgression_studies	Agroscope
1817_38	1817_38	1817_38	Agroscope_introgression_studies	Agroscope
1817_39	1817_39	1817_39	Agroscope_introgression_studies	Agroscope
1817_42	1817_42	1817_42	Agroscope_introgression_studies	Agroscope
1817_47	1817_47	1817_47	Agroscope_introgression_studies	Agroscope
1817_48	1817_48	1817_48	Agroscope_introgression_studies	Agroscope
1817_49	1817_49	1817_49	Agroscope_introgression_studies	Agroscope
1817_56	1817_56	1817_56	Agroscope_introgression_studies	Agroscope
1817_57	1817_57	1817_57	Agroscope_introgression_studies	Agroscope
1817_58	1817_58	1817_58	Agroscope_introgression_studies	Agroscope
1817_6	1817_6	1817_6	Agroscope_introgression_studies	Agroscope
1817_60	1817_60	1817_60	Agroscope_introgression_studies	Agroscope
1817_62	1817_62	1817_62	Agroscope_introgression_studies	Agroscope
1817_63	1817_63	1817_63	Agroscope_introgression_studies	Agroscope
1817_64	1817_64	1817_64	Agroscope_introgression_studies	Agroscope
1817_68	1817_68	1817_68	Agroscope_introgression_studies	Agroscope
1817_7	1817_7	1817_7	Agroscope_introgression_studies	Agroscope
1817_70	1817_70	1817_70	Agroscope_introgression_studies	Agroscope
1817_77	1817_77	1817_77	Agroscope_introgression_studies	Agroscope
1817_81	1817_81	1817_81	Agroscope_introgression_studies	Agroscope
1817_82	1817_82	1817_82	Agroscope_introgression_studies	Agroscope
1817_83	1817_83	1817_83	Agroscope_introgression_studies	Agroscope
1817_88	1817_88	1817_88	Agroscope_introgression_studies	Agroscope
1817_89	1817_89	1817_89	Agroscope_introgression_studies	Agroscope
1817_9	1817_9	1817_9	Agroscope_introgression_studies	Agroscope
1817_92	1817_92	1817_92	Agroscope_introgression_studies	Agroscope
1817_95	1817_95	1817_95	Agroscope_introgression_studies	Agroscope
1817_96	1817_96	1817_96	Agroscope_introgression_studies	Agroscope
1817_97	1817_97	1817_97	Agroscope_introgression_studies	Agroscope
1817_99	1817_99	1817_99	Agroscope_introgression_studies	Agroscope
1818_109	1818_109	1818_109	Agroscope_introgression_studies	Agroscope
1818_110	1818_110	1818_110	Agroscope_introgression_studies	Agroscope
1818_111	1818_111	1818_111	Agroscope_introgression_studies	Agroscope
1818_118	1818_118	1818_118	Agroscope_introgression_studies	Agroscope
1818_124	1818_124	1818_124	Agroscope_introgression_studies	Agroscope
1818_131	1818_131	1818_131	Agroscope_introgression_studies	Agroscope
1818_135	1818_135	1818_135	Agroscope_introgression_studies	Agroscope
1818_137	1818_137	1818_137	Agroscope_introgression_studies	Agroscope
1818_138	1818_138	1818_138	Agroscope_introgression_studies	Agroscope
1818_14	1818_14	1818_14	Agroscope_introgression_studies	Agroscope
1818_144	1818_144	1818_144	Agroscope_introgression_studies	Agroscope
1818_147	1818_147	1818_147	Agroscope_introgression_studies	Agroscope
1818_171	1818_171	1818_171	Agroscope_introgression_studies	Agroscope
1818_18	1818_18	1818_18	Agroscope_introgression_studies	Agroscope
1818_183	1818_183	1818_183	Agroscope_introgression_studies	Agroscope
1818_194	1818_194	1818_194	Agroscope_introgression_studies	Agroscope
1818_198	1818_198	1818_198	Agroscope_introgression_studies	Agroscope
1818_20	1818_20	1818_20	Agroscope_introgression_studies	Agroscope
1818_201	1818_201	1818_201	Agroscope_introgression_studies	Agroscope
1818_204	1818_204	1818_204	Agroscope_introgression_studies	Agroscope
1818_211	1818_211	1818_211	Agroscope_introgression_studies	Agroscope
1818_224	1818_224	1818_224	Agroscope_introgression_studies	Agroscope
1818_227	1818_227	1818_227	Agroscope_introgression_studies	Agroscope
1818_238	1818_238	1818_238	Agroscope_introgression_studies	Agroscope
1818_243	1818_243	1818_243	Agroscope_introgression_studies	Agroscope
1818_32	1818_32	1818_32	Agroscope_introgression_studies	Agroscope
1818_33	1818_33	1818_33	Agroscope_introgression_studies	Agroscope
1818_51	1818_51	1818_51	Agroscope_introgression_studies	Agroscope
1818_52	1818_52	1818_52	Agroscope_introgression_studies	Agroscope
1818_77	1818_77	1818_77	Agroscope_introgression_studies	Agroscope
1818_78	1818_78	1818_78	Agroscope_introgression_studies	Agroscope
1818_79	1818_79	1818_79	Agroscope_introgression_studies	Agroscope
1818_82	1818_82	1818_82	Agroscope_introgression_studies	Agroscope
1818_85	1818_85	1818_85	Agroscope_introgression_studies	Agroscope
1818_86	1818_86	1818_86	Agroscope_introgression_studies	Agroscope
1818_88	1818_88	1818_88	Agroscope_introgression_studies	Agroscope
1818_94	1818_94	1818_94	Agroscope_introgression_studies	Agroscope
ACW_13490	ACW 13490	ACW-13490	Agroscope_introgression_studies	Agroscope
ACW_21983_Wa84	ACW 21983	ACW_21983_Wa84	Agroscope_introgression_studies	Agroscope
ACW_24940	ACW 24940	ACW 24940	Agroscope_introgression_studies	Agroscope
DA02_2.7_JKI	DA02. 2.7	DA02_2.7_JKI	Agroscope_introgression_studies	Agroscope
Evereste	Evereste	Agroscope_0001	Agroscope_introgression_studies	Agroscope
Idared	Idared	Agroscope_0004	Agroscope_introgression_studies	Agroscope
Kizuri	33/1/77	33/1/77	Agroscope_introgression_studies	Agroscope
M.robusta_5	Malus x robusta 5	Agroscope_0006	Agroscope_introgression_studies	Agroscope
Scilate	Scilate	Agroscope_0009	Agroscope_introgression_studies	Agroscope
Spokane_Beauty	Hanners Jumbo	Agroscope_0010	Agroscope_introgression_studies	Agroscope
Topaz	Topaz	Agroscope_0012	Agroscope_introgression_studies	Agroscope
Delicious	Delicious	FEM_1_63	Howard et al. 2021a	FEM
F2_26830_2	F2 26830-2	Fbo_WP3_0379	FruitBreedomics	UNIBO
PRI_187_6	OR33T90	FBo_WP3_0101	FruitBreedomics	JKI
ACW_11303	ACW 11303	ACW-11303	FruitBreedomics	Agroscope
ACW_6104	ACW 6104	ACW-6104	FruitBreedomics	Agroscope
Jonathan	Jonathan	X02656	INRAE_480K	BRC RosePom - INRAE
Rewena	Rewena	X06999	INRAE_480K	BRC RosePom - INRAE
Sweet_Bough	Sweet Bough	PI_589101	Project of Howard et al. 2018	GEN

## Sheet: Information
Suppl. Table S3
List of accessions used for pedigree reconstruction.
Title	Low input Fast-Track (LIFT): An approach for fast introgression and stacking of R-genes into advanced apple selections
Journal
Authors	Simone Bühlmann-Schütz, Marius Hodel, Nicholas P. Howard, Luzia Lussi, Andrea Patocchi
Affiliation	Research Division Plant Breeding, Agroscope, Mueller-Thurgau-Strasse 29, 8820 Waedenswil, Switzerland
email	simone.buehlmann-schuetz@agroscope.admin.ch
