# Supplementary material for: Low input fast-track (LIFT): an approach for fast introgression and stacking of (R-)genes into advanced apple selections
Source: Planta. 2025 Sep 2;262(4):93. doi: 10.1007/s00425-025-04780-4 (PMC12405375; doi:10.1007/s00425-025-04780-4)
Supplement: Supplementary file 4 — Supplementary file4 (XLSX 4034 KB) [file 425_2025_4780_MOESM4_ESM.xlsx]

## Sheet: Dataset
Genotype	8921	8922	8923	8790	17241	2965	2280	7672	17428	17427	8785	8787	8788	8789	17247	662	636	8888	8887	8886	6184	6186	6199	10463	10462	10460	10459	10458	10457	10456	16668	13610	17853	17852	9626	9627	15723	15724	9631	9633	9634	9635	9636	8920	8918	8917	8916	17578	12371
0801_12	A C	A C	B B	B B	B C	A A	A B	A A	A B	A B	B C	B B	B C	B C	B C	A B	A B	B B	B B	A B	B B	A B	B C	A A	B B	B B	B B	A A	B B	A B	A C	B B	A B	B B	B B	A B	A B	A A	B B	A A	A A	B B	B B	B B	A B	B B	A A	A B	A A
1003_37	A A	A A	B B	B B	B B	A A	A A	A A	A A	A A	B B	B B	B B	B B	B B	B B	B B	B B	- -	B B	B B	A A	B B	A A	B B	B B	B B	A A	B B	A A	A A	B B	- -	B B	B B	A A	A A	A A	A B	A A	A A	B B	B B	B B	B B	A B	A A	A B	A B
1124_26	A B	B B	B B	B B	B B	A B	B B	A B	A B	B B	B B	B B	A C	B B	B B	A A	A A	B B	A C	B B	A C	B C	B B	A A	B B	A B	A A	A A	B B	A B	B B	A B	A B	A B	B B	A B	A B	A A	A B	A A	A A	B B	B B	B B	A B	A B	A A	B B	A B
1301_15	A A	A A	B B	B B	B B	A A	A A	A A	A A	A B	B B	B B	B B	B B	B B	B B	B B	B B	B B	B B	B B	A A	B B	A A	B B	B B	B B	A A	B B	A A	A B	B B	- -	B B	B B	A A	A A	A A	A A	A A	A A	B B	B B	B B	B B	A A	A A	B B	B B
1403_07	A A	A B	B B	B B	B B	A B	A B	A A	A A	B B	B B	B B	A B	B B	B B	A B	A B	B B	A B	B B	A B	A B	B B	A A	B B	A B	A B	A A	B B	A A	B B	A B	A A	B B	B B	A A	A A	A A	A A	A A	A A	B B	B B	B B	B B	A A	A A	B B	B B
1609_24_Fast_Track	A B	A B	A B	B B	A B	A A	A B	A B	A B	B B	A B	B B	B B	B B	A B	A B	A B	B B	A B	B B	A B	A B	B B	A B	B B	A B	A B	A A	A B	A A	A B	A B	A A	A B	B B	A A	A A	A B	A A	A A	A A	A B	B B	B B	B B	A A	A A	B B	B B
1619_01_Fast_Track	A A	A A	B B	B B	B B	A A	A A	A A	A A	B B	B B	B B	B B	B B	B B	B B	B B	B B	B B	B B	B B	A A	B B	A A	A B	B B	B B	A A	B B	A A	B B	B B	A A	A B	B B	A A	A A	A A	A B	A A	A A	B B	B B	B B	B B	A A	A A	B B	B B
1817_1	A A	A B	B B	B B	B B	A B	A B	A A	A A	B B	B B	B B	A B	B B	B B	A B	A B	B B	A B	B B	A B	A B	B B	A A	A B	A B	A B	A A	B B	A A	B B	A B	A A	A B	B B	A A	A A	A A	A B	A A	A A	B B	B B	B B	B B	A A	A A	B B	B B
1817_10	A A	A B	B B	B B	B B	A B	A B	A A	A A	B B	B B	B B	A B	B B	B B	A B	A B	B B	A B	B B	A B	A B	B B	A A	B B	A B	A B	A A	B B	A A	B B	A B	A A	B B	B B	A A	A A	A A	A A	A A	A A	B B	B B	B B	B B	A A	A A	B B	B B
1817_11	A A	A B	B B	B B	B B	A B	A B	A A	A A	B B	B B	B B	A B	B B	B B	A B	A B	B B	A B	B B	A B	A B	B B	A A	A B	A B	A B	A A	B B	A A	B B	A B	A A	A B	B B	A A	A A	A A	A B	A A	A A	B B	B B	B B	B B	A A	A A	B B	B B
1817_20	A B	A B	A B	B B	A B	A A	A B	A B	A B	B B	A B	B B	B B	A B	A B	A B	A B	A B	- -	B B	B B	A B	A B	A A	A B	B B	A B	A A	B B	A B	B B	B B	A B	A B	A B	A B	A B	A A	B B	A B	A A	B B	B B	A B	A B	A B	A B	A B	A B
1817_24	A B	A B	A B	B B	A B	A A	A B	A B	A B	B B	A B	B B	B B	A B	A B	A B	A B	A B	- -	B B	B B	A B	A B	A A	B B	B B	A B	A A	B B	A B	B B	B B	A B	B B	A B	A B	A B	A A	A B	A B	A A	B B	B B	A B	A B	A B	A B	A B	A B
1817_26	A A	A B	B B	B B	B B	A B	A B	A A	A A	B B	B B	B B	A B	B B	B B	A B	A B	B B	A B	B B	A B	A B	B B	A A	A B	A B	A B	A A	B B	A A	B B	A B	A A	A B	B B	A A	A A	A A	A B	A A	A A	B B	B B	B B	B B	A A	A A	B B	B B
1817_28	A A	A B	B B	B B	B B	A B	A B	A A	A A	B B	B B	B B	A B	B B	B B	A B	A B	B B	A B	B B	A B	A B	B B	A A	B B	A B	A B	A A	B B	A A	B B	A B	A A	B B	B B	A A	A A	A A	A A	A A	A A	B B	B B	B B	B B	A A	A A	B B	B B
1817_35	A B	A B	A B	B B	A B	A A	A B	A B	A B	B B	A B	B B	B B	A B	A B	A B	A B	A B	B B	B B	B B	A B	A B	A A	A B	B B	A B	A A	B B	A B	B B	B B	A B	A B	A B	A B	A B	A A	B B	A B	A A	B B	B B	A B	A B	A B	A B	A B	A B
1817_38	A A	A B	B B	B B	B B	A B	A B	A A	A A	B B	B B	B B	A B	B B	B B	A B	A B	B B	A B	B B	A B	A B	B B	A A	A B	A B	A B	A A	B B	A A	B B	A B	A A	A B	B B	A A	A A	A A	A B	A A	A A	B B	B B	B B	B B	A A	A A	B B	B B
1817_39	A A	A B	B B	B B	B B	A B	A B	A A	A A	B B	B B	B B	A B	B B	B B	A B	A B	B B	A B	B B	A B	A B	B B	A A	A B	A B	A B	A A	B B	A A	B B	A B	A A	A B	B B	A A	A A	A A	A B	A A	A A	B B	B B	B B	B B	A A	A A	B B	B B
1817_42	A A	A B	B B	B B	B B	A B	A B	A A	A A	B B	B B	B B	A B	B B	B B	A B	A B	B B	A B	B B	A B	A B	B B	A A	A B	A B	A B	A A	B B	A A	B B	A B	A A	A B	B B	A A	A A	A A	A B	A A	A A	B B	B B	B B	B B	A A	A A	B B	B B
1817_47	A A	A B	B B	B B	B B	A B	A B	A A	A A	B B	B B	B B	A B	B B	B B	A B	A B	B B	A B	B B	A B	A B	B B	A A	A B	A B	A B	A A	B B	A A	B B	A B	A A	A B	B B	A A	A A	A A	A B	A A	A A	B B	B B	B B	B B	A A	A A	B B	B B
1817_48	A B	A B	A B	B B	A B	A A	A B	A B	A B	B B	A B	B B	B B	A B	A B	A B	A B	A B	- -	B B	B B	A B	A B	A A	A B	B B	A B	A A	B B	A B	B B	B B	A B	A B	A B	A B	A B	A A	B B	A B	A A	B B	B B	A B	A B	A B	A B	A B	A B
1817_49	A B	A B	A B	B B	A B	A A	A B	A B	A B	B B	A B	B B	B B	A B	A B	A B	A B	A B	B B	B B	B B	A B	A B	A A	B B	B B	A B	A A	B B	A B	B B	B B	A B	B B	A B	A B	A B	A A	A B	A B	A A	B B	B B	A B	A B	A B	A B	A B	A B
1817_56	A B	A B	A B	B B	A B	A A	A B	A B	A B	B B	A B	B B	B B	A B	A B	A B	A B	A B	- -	B B	B B	A B	A B	A A	B B	B B	A B	A A	B B	A B	B B	B B	A B	B B	A B	A B	A B	A A	A B	A B	A A	B B	B B	A B	A B	A B	A B	A B	A B
1817_57	A A	A B	B B	B B	B B	A B	A B	A A	A A	B B	B B	B B	A B	B B	B B	A B	A B	B B	A B	B B	A B	A B	B B	A A	A B	A B	A B	A A	B B	A A	B B	A B	A A	A B	B B	A A	A A	A A	A B	A A	A A	B B	B B	B B	B B	A A	A A	B B	B B
1817_58	A B	A B	A B	B B	A B	A A	A B	A B	A B	B B	A B	B B	B B	A B	A B	A B	A B	A B	- -	B B	B B	A B	A B	A A	A B	B B	A B	A A	B B	A B	B B	B B	A B	A B	A B	A B	A B	A A	B B	A B	A A	B B	B B	A B	A B	A B	A B	A B	A B
1817_6	A A	A B	B B	B B	B B	A B	A B	A A	A A	B B	B B	B B	A B	B B	B B	A B	A B	B B	A B	B B	A B	A B	B B	A A	A B	A B	A B	A A	B B	A A	B B	A B	A A	A B	B B	A A	A A	A A	A B	A A	A A	B B	B B	B B	B B	A A	A A	B B	B B
1817_60	A B	A B	A B	B B	A B	A A	A B	A B	A B	B B	A B	B B	B B	A B	A B	A B	A B	A B	B B	B B	B B	A B	A B	A A	A B	B B	A B	A A	B B	A B	B B	B B	A B	A B	A B	A B	A B	A A	B B	A B	A A	B B	B B	A B	A B	A B	A B	A B	A B
1817_62	A B	A B	A B	B B	A B	A A	A B	A B	A B	B B	A B	B B	B B	A B	A B	A B	A B	A B	- -	B B	B B	A B	A B	A A	B B	B B	A B	A A	B B	A B	B B	B B	A B	B B	A B	A B	A B	A A	A B	A B	A A	B B	B B	A B	A B	A B	A B	A B	A B
1817_63	A B	A B	A B	B B	A B	A A	A B	A B	A B	B B	A B	B B	B B	A B	A B	A B	A B	A B	- -	B B	B B	A B	A B	A A	B B	B B	A B	A A	B B	A B	B B	B B	A B	B B	A B	A B	A B	A A	A B	A B	A A	B B	B B	A B	A B	A B	A B	A B	A B
1817_64	A B	A B	A B	B B	A B	A A	A B	A B	A B	B B	A B	B B	B B	A B	A B	A B	A B	A B	- -	B B	B B	A B	A B	A A	A B	B B	A B	A A	B B	A B	B B	B B	A B	A B	A B	A B	A B	A A	B B	A B	A A	B B	B B	A B	A B	A B	A B	A B	A B
1817_68	A A	A B	B B	B B	B B	A B	A B	A A	A A	B B	B B	B B	A B	B B	B B	A B	A B	B B	A B	B B	A B	A B	B B	A A	A B	A B	A B	A A	B B	A A	B B	A B	A A	A B	B B	A A	A A	A A	A B	A A	A A	B B	B B	B B	B B	A A	A A	B B	B B
1817_7	A B	A B	A B	B B	A B	A A	A B	A B	A B	B B	A B	B B	B B	A B	A B	A B	A B	A B	- -	B B	B B	A B	A B	A A	A B	B B	A B	A A	B B	A B	B B	B B	A B	A B	A B	A B	A B	A A	B B	A B	A A	B B	B B	A B	A B	A B	A B	A B	A B
1817_70	A B	A B	A B	B B	A B	A A	A B	A B	A B	B B	A B	B B	B B	A B	A B	A B	A B	A B	B B	B B	B B	A B	A B	A A	A B	B B	A B	A A	B B	A B	B B	B B	A B	A B	A B	A B	A B	A A	B B	A B	A A	B B	B B	A B	A B	A B	A B	A B	A B
1817_77	A B	A B	A B	B B	A B	A A	A B	A B	A B	B B	A B	B B	B B	A B	A B	A B	A B	A B	- -	B B	B B	A B	A B	A A	A B	B B	A B	A A	B B	A B	B B	B B	A B	A B	A B	A B	A B	A A	B B	A B	A A	B B	B B	A B	A B	A B	A B	A B	A B
1817_81	A B	A B	A B	B B	A B	A A	A B	A B	A B	B B	A B	B B	B B	A B	A B	A B	A B	A B	- -	B B	B B	A B	A B	A A	A B	B B	A B	A A	B B	A B	B B	B B	A B	A B	A B	A B	A B	A A	B B	A B	A A	B B	B B	A B	A B	A B	A B	A B	A B
1817_82	A B	A B	A B	B B	A B	A A	A B	A B	A B	B B	A B	B B	B B	A B	A B	A B	A B	A B	- -	B B	B B	A B	A B	A A	B B	B B	A B	A A	B B	A B	B B	B B	A B	B B	A B	A B	A B	A A	A B	A B	A A	B B	B B	A B	A B	A B	A B	A B	A B
1817_83	A B	A B	A B	B B	A B	A A	A B	A B	A B	B B	A B	B B	B B	A B	A B	A B	A B	A B	B B	B B	B B	A B	A B	A A	A B	B B	A B	A A	B B	A B	B B	B B	A B	A B	A B	A B	A B	A A	B B	A B	A A	B B	B B	A B	A B	A B	A B	A B	A B
1817_88	A A	A B	B B	B B	B B	A B	A B	A A	A A	B B	B B	B B	A B	B B	B B	A B	A B	B B	A B	B B	A B	A B	B B	A A	A B	A B	A B	A A	B B	A A	B B	A B	A A	A B	B B	A A	A A	A A	A B	A A	A A	B B	B B	B B	B B	A A	A A	B B	B B
1817_89	A A	A B	B B	B B	B B	A B	A B	A A	A A	B B	B B	B B	A B	B B	B B	A B	A B	B B	A B	B B	A B	A B	B B	A A	A B	A B	A B	A A	B B	A A	B B	A B	A A	A B	B B	A A	A A	A A	A B	A A	A A	B B	B B	B B	B B	A A	A A	B B	B B
1817_9	A B	A B	A B	B B	A B	A A	A B	A B	A B	B B	A B	B B	B B	A B	A B	A B	A B	A B	- -	B B	B B	A B	A B	A A	B B	B B	A B	A A	B B	A B	B B	B B	A B	B B	A B	A B	A B	A A	A B	A B	A A	B B	B B	A B	A B	A B	A B	A B	A B
1817_92	A B	A B	A B	B B	A B	A A	A B	A B	A B	B B	A B	B B	B B	A B	A B	A B	A B	A B	B B	B B	B B	A B	A B	A A	B B	B B	A B	A A	B B	A B	B B	B B	A B	B B	A B	A B	A B	A A	A B	A B	A A	B B	B B	A B	A B	A B	A B	A B	A B
1817_95	A B	A B	A B	B B	A B	A A	A B	A B	A B	B B	A B	B B	B B	A B	A B	A B	A B	A B	B B	B B	B B	A B	A B	A A	B B	B B	A B	A A	B B	A B	B B	B B	A B	B B	A B	A B	A B	A A	A B	A B	A A	B B	B B	A B	A B	A B	A B	A B	A B
1817_96	A A	A B	B B	B B	B B	A B	A B	A A	A A	B B	B B	B B	A B	B B	B B	A B	A B	B B	A B	B B	A B	A B	B B	A A	B B	A B	A B	A A	B B	A A	B B	A B	A A	B B	B B	A A	A A	A A	A A	A A	A A	B B	B B	B B	B B	A A	A A	B B	B B
1817_97	A B	A B	A B	B B	A B	A A	A B	A B	A B	B B	A B	B B	B B	A B	A B	A B	A B	A B	B B	B B	B B	A B	A B	A A	A B	B B	A B	A A	B B	A B	B B	B B	A B	A B	A B	A B	A B	A A	B B	A B	A A	B B	B B	A B	A B	A B	A B	A B	A B
1817_99	A B	A B	A B	B B	A B	A A	A B	A B	A B	B B	A B	B B	B B	A B	A B	A B	A B	A B	B B	B B	B B	A B	A B	A A	B B	B B	A B	A A	B B	A B	B B	B B	A B	B B	A B	A B	A B	A A	A B	A B	A A	B B	B B	A B	A B	A B	A B	A B	A B
1818_109	A B	A B	A B	B B	A B	A A	A B	A B	A B	B B	A B	B B	B B	B B	A B	A B	A B	B B	A B	B B	A B	A B	B B	A B	B B	A B	A B	A A	A B	A A	A B	A B	A A	A B	B B	A A	A B	A B	A A	A A	A A	A B	B B	B B	B B	A A	A A	B B	B B
1818_110	A A	A A	B B	B B	B B	A A	A A	A A	A A	B B	B B	B B	B B	B B	B B	B B	B B	B B	B B	B B	B B	A A	B B	A A	B B	B B	B B	A A	B B	A A	B B	B B	A A	B B	B B	A A	A B	A A	A A	A A	A A	B B	B B	B B	B B	A A	A A	B B	B B
1818_111	A A	A A	B B	B B	B B	A A	A A	A A	A A	A B	B B	B B	B B	B B	B B	B B	B B	B B	- -	B B	B B	A A	B B	A A	B B	B B	B B	A A	B B	A A	A B	B B	A A	B B	B B	A A	A A	A A	A A	A A	A A	B B	B B	B B	B B	A A	A A	B B	B B
1818_118	A A	A A	B B	B B	B B	A A	A A	A A	A A	A B	B B	B B	B B	B B	B B	B B	B B	B B	B B	B B	B B	A A	B B	A A	B B	B B	B B	A A	B B	A A	A B	B B	A A	B B	B B	A A	A A	A A	A A	A A	A A	B B	B B	B B	B B	A A	A A	B B	B B
1818_124	A A	A A	B B	B B	B B	A A	A A	A A	A A	B B	B B	B B	B B	B B	B B	B B	B B	B B	B B	B B	B B	A A	B B	A A	B B	B B	B B	A A	B B	A A	B B	B B	A A	B B	B B	A A	A B	A A	A A	A A	A A	B B	B B	B B	B B	A A	A A	B B	B B
1818_131	A A	A A	B B	B B	B B	A A	A A	A A	A A	B B	B B	B B	B B	B B	B B	B B	B B	B B	- -	B B	B B	A A	B B	A A	B B	B B	B B	A A	B B	A A	B B	B B	A A	B B	B B	A A	A B	A A	A A	A A	A A	B B	B B	B B	B B	A A	A A	B B	B B
1818_135	A B	A B	A B	B B	A B	A A	A B	A B	A B	B B	A B	B B	B B	B B	A B	A B	A B	B B	A B	B B	A B	A B	B B	A B	B B	A B	A B	A A	A B	A A	A B	A B	A A	A B	B B	A A	A B	A B	A A	A A	A A	A B	B B	B B	B B	A A	A A	B B	B B
1818_137	A A	A A	B B	B B	B B	A A	A A	A A	A A	B B	B B	B B	B B	B B	B B	B B	B B	B B	B B	B B	B B	A A	B B	A A	B B	B B	B B	A A	B B	A A	B B	B B	A A	B B	B B	A A	A B	A A	A A	A A	A A	B B	B B	B B	B B	A A	A A	B B	B B
1818_138	A B	A B	A B	B B	A B	A A	A B	A B	A B	A B	A B	B B	B B	B B	A B	A B	A B	B B	A B	B B	A B	A B	B B	A B	B B	A B	A B	A A	A B	A A	A A	A B	A A	A B	B B	A A	A A	A B	A A	A A	A A	A B	B B	B B	B B	A A	A A	B B	B B
1818_14	A A	A A	B B	B B	B B	A A	A A	A A	A A	B B	B B	B B	B B	B B	B B	B B	B B	B B	B B	B B	B B	A A	B B	A A	B B	B B	B B	A A	B B	A A	B B	B B	A A	B B	B B	A A	A B	A A	A A	A A	A A	B B	B B	B B	B B	A A	A A	B B	B B
1818_144	A B	A B	A B	B B	A B	A A	A B	A B	A B	B B	A B	B B	B B	B B	A B	A B	A B	B B	A B	B B	A B	A B	B B	A B	B B	A B	A B	A A	A B	A A	A B	A B	A A	A B	B B	A A	A B	A B	A A	A A	A A	A B	B B	B B	B B	A A	A A	B B	B B
1818_147	A A	A A	B B	B B	B B	A A	A A	A A	A A	B B	B B	B B	B B	B B	B B	B B	B B	B B	B B	B B	B B	A A	B B	A A	B B	B B	B B	A A	B B	A A	B B	B B	A A	B B	B B	A A	A B	A A	A A	A A	A A	B B	B B	B B	B B	A A	A A	B B	B B
1818_171	A B	A B	A B	B B	A B	A A	A B	A B	A B	B B	A B	B B	B B	B B	A B	A B	A B	B B	A B	B B	A B	A B	B B	A B	B B	A B	A B	A A	A B	A A	A B	A B	A A	A B	B B	A A	A B	A B	A A	A A	A A	A B	B B	B B	B B	A A	A A	B B	B B
1818_18	A A	A A	B B	B B	B B	A A	A A	A A	A A	A B	B B	B B	B B	B B	B B	B B	B B	B B	B B	B B	B B	A A	B B	A A	B B	B B	B B	A A	B B	A A	A B	B B	A A	B B	B B	A A	A A	A A	A A	A A	A A	B B	B B	B B	B B	A A	A A	B B	B B
1818_183	A B	A B	A B	B B	A B	A A	A B	A B	A B	A B	A B	B B	B B	B B	A B	A B	A B	B B	A B	B B	A B	A B	B B	A B	B B	A B	A B	A A	A B	A A	A A	A B	A A	A B	B B	A A	A A	A B	A A	A A	A A	A B	B B	B B	B B	A A	A A	B B	B B
1818_194	A B	A B	A B	B B	A B	A A	A B	A B	A B	A B	A B	B B	B B	B B	A B	A B	A B	B B	A B	B B	A B	A B	B B	A B	B B	A B	A B	A A	A B	A A	A A	A B	A A	A B	B B	A A	A A	A B	A A	A A	A A	A B	B B	B B	B B	A A	A A	B B	B B
1818_198	A B	A B	A B	B B	A B	A A	A B	A B	A B	B B	A B	B B	B B	B B	A B	A B	A B	B B	A B	B B	A B	A B	B B	A B	B B	A B	A B	A A	A B	A A	A B	A B	A A	A B	B B	A A	A B	A B	A A	A A	A A	A B	B B	B B	B B	A A	A A	B B	B B
1818_20	A A	A A	B B	B B	B B	A A	A A	A A	A A	A B	B B	B B	B B	B B	B B	B B	B B	B B	B B	B B	B B	A A	B B	A A	B B	B B	B B	A A	B B	A A	A B	B B	A A	B B	B B	A A	A A	A A	A A	A A	A A	B B	B B	B B	B B	A A	A A	B B	B B
1818_201	A A	A A	B B	B B	B B	A A	A A	A A	A A	B B	B B	B B	B B	B B	B B	B B	B B	B B	B B	B B	B B	A A	B B	A A	B B	B B	B B	A A	B B	A A	B B	B B	A A	B B	B B	A A	A B	A A	A A	A A	A A	B B	B B	B B	B B	A A	A A	B B	B B
1818_204	A A	A A	B B	B B	B B	A A	A A	A A	A A	A B	B B	B B	B B	B B	B B	B B	B B	B B	B B	B B	B B	A A	B B	A A	B B	B B	B B	A A	B B	A A	A B	B B	A A	B B	B B	A A	A A	A A	A A	A A	A A	B B	B B	B B	B B	A A	A A	B B	B B
1818_211	A A	A A	B B	B B	B B	A A	A A	A A	A A	A B	B B	B B	B B	B B	B B	B B	B B	B B	B B	B B	B B	A A	B B	A A	B B	B B	B B	A A	B B	A A	A B	B B	A A	B B	B B	A A	A A	A A	A A	A A	A A	B B	B B	B B	B B	A A	A A	B B	B B
1818_224	A A	A A	B B	B B	B B	A A	A A	A A	A A	B B	B B	B B	B B	B B	B B	B B	B B	B B	B B	B B	B B	A A	B B	A A	B B	B B	B B	A A	B B	A A	B B	B B	A A	B B	B B	A A	A B	A A	A A	A A	A A	B B	B B	B B	B B	A A	A A	B B	B B
1818_227	A B	A B	A B	B B	A B	A A	A B	A B	A B	A B	A B	B B	B B	B B	A B	A B	A B	B B	A B	B B	A B	A B	B B	A B	B B	A B	A B	A A	A B	A A	A A	A B	A A	A B	B B	A A	A A	A B	A A	A A	A A	A B	B B	B B	B B	A A	A A	B B	B B
1818_238	A A	A A	B B	B B	B B	A A	A A	A A	A A	A B	B B	B B	B B	B B	B B	B B	B B	B B	B B	B B	B B	A A	B B	A A	B B	B B	B B	A A	B B	A A	A B	B B	A A	B B	B B	A A	A A	A A	A A	A A	A A	B B	B B	B B	B B	A A	A A	B B	B B
1818_243	A A	A A	B B	B B	B B	A A	A A	A A	A A	B B	B B	B B	B B	B B	B B	B B	B B	B B	B B	B B	B B	A A	B B	A A	B B	B B	B B	A A	B B	A A	B B	B B	A A	B B	B B	A A	A B	A A	A A	A A	A A	B B	B B	B B	B B	A A	A A	B B	B B
1818_32	A B	A B	A B	B B	A B	A A	A B	A B	A B	A B	A B	B B	B B	B B	A B	A B	A B	B B	A B	B B	A B	A B	B B	A B	B B	A B	A B	A A	A B	A A	A A	A B	A A	A B	B B	A A	A A	A B	A A	A A	A A	A B	B B	B B	B B	A A	A A	B B	B B
1818_33	A B	A B	A B	B B	A B	A A	A B	A B	A B	B B	A B	B B	B B	B B	A B	A B	A B	B B	A B	B B	A B	A B	B B	A B	B B	A B	A B	A A	A B	A A	A B	A B	A A	A B	B B	A A	A B	A B	A A	A A	A A	A B	B B	B B	B B	A A	A A	B B	B B
1818_51	A A	A A	B B	B B	B B	A A	A A	A A	A A	A B	B B	B B	B B	B B	B B	B B	B B	B B	B B	B B	B B	A A	B B	A A	B B	B B	B B	A A	B B	A A	A B	B B	A A	B B	B B	A A	A A	A A	A A	A A	A A	B B	B B	B B	B B	A A	A A	B B	B B
1818_52	A A	A A	B B	B B	B B	A A	A A	A A	A A	A B	B B	B B	B B	B B	B B	B B	B B	B B	B B	B B	B B	A A	B B	A A	B B	B B	B B	A A	B B	A A	A B	B B	A A	B B	B B	A A	A A	A A	A A	A A	A A	B B	B B	B B	B B	A A	A A	B B	B B
1818_77	A A	A A	B B	B B	B B	A A	A A	A A	A A	A B	B B	B B	B B	B B	B B	B B	B B	B B	B B	B B	B B	A A	B B	A A	B B	B B	B B	A A	B B	A A	A B	B B	A A	B B	B B	A A	A A	A A	A A	A A	A A	B B	B B	B B	B B	A A	A A	B B	B B
1818_78	A A	A A	B B	B B	B B	A A	A A	A A	A A	A B	B B	B B	B B	B B	B B	B B	B B	B B	B B	B B	B B	A A	B B	A A	B B	B B	B B	A A	B B	A A	A B	B B	A A	B B	B B	A A	A A	A A	A A	A A	A A	B B	B B	B B	B B	A A	A A	B B	B B
1818_79	A A	A A	B B	B B	B B	A A	A A	A A	A A	A B	B B	B B	B B	B B	B B	B B	B B	B B	B B	B B	B B	A A	B B	A A	B B	B B	B B	A A	B B	A A	A B	B B	A A	B B	B B	A A	A A	A A	A A	A A	A A	B B	B B	B B	B B	A A	A A	B B	B B
1818_82	A B	A B	A B	B B	A B	A A	A B	A B	A B	B B	A B	B B	B B	B B	A B	A B	A B	B B	A B	B B	A B	A B	B B	A B	B B	A B	A B	A A	A B	A A	A B	A B	A A	A B	B B	A A	A B	A B	A A	A A	A A	A B	B B	B B	B B	A A	A A	B B	B B
1818_85	A A	A A	B B	B B	B B	A A	A A	A A	A A	B B	B B	B B	B B	B B	B B	B B	B B	B B	B B	B B	B B	A A	B B	A A	B B	B B	B B	A A	B B	A A	B B	B B	A A	B B	B B	A A	A B	A A	A A	A A	A A	B B	B B	B B	B B	A A	A A	B B	B B
1818_86	A B	A B	A B	B B	A B	A A	A B	A B	A B	B B	A B	B B	B B	B B	A B	A B	A B	B B	A B	B B	A B	A B	B B	A B	B B	A B	A B	A A	A B	A A	A B	A B	A A	A B	B B	A A	A B	A B	A A	A A	A A	A B	B B	B B	B B	A A	A A	B B	B B
1818_88	A A	A A	B B	B B	B B	A A	A A	A A	A A	A B	B B	B B	B B	B B	B B	B B	B B	B B	B B	B B	B B	A A	B B	A A	B B	B B	B B	A A	B B	A A	A B	B B	A A	B B	B B	A A	A A	A A	A A	A A	A A	B B	B B	B B	B B	A A	A A	B B	B B
1818_94	A B	A B	A B	B B	A B	A A	A B	A B	A B	A B	A B	B B	B B	B B	A B	A B	A B	B B	A B	B B	A B	A B	B B	A B	B B	A B	A B	A A	A B	A A	A A	A B	A A	A B	B B	A A	A A	A B	A A	A A	A A	A B	B B	B B	B B	A A	A A	B B	B B
ACW_11303	A A	A A	B B	B B	B B	A A	A A	A A	A A	A A	B B	B B	B B	B B	B B	B B	B B	B B	B B	B B	B B	A A	B B	A A	B B	B B	B B	A A	B B	A A	A A	B B	A A	B B	B B	A A	A A	A A	B B	A A	A A	B B	B B	B B	B B	B B	A A	A A	A A
ACW_13490	A A	A A	B B	B B	B B	A A	A A	A A	A A	A B	B B	B B	B B	B B	B B	B B	B B	B B	B B	B B	B B	A A	B B	A A	A B	B B	B B	A A	B B	A A	A B	B B	- -	A B	B B	A A	A A	A A	B B	A A	A A	B B	B B	B B	B B	A B	A A	A B	A B
ACW_21983_Wa84	A B	A B	B B	B B	B B	A A	A B	A B	A B	A B	B B	B B	B C	B B	B B	A B	A B	B B	B C	B B	B C	A C	B B	A A	B B	B B	A B	A A	B B	A B	A B	B B	A B	A B	B B	A B	A B	A A	B B	A A	A A	B B	B B	B B	A B	B B	A A	A B	A A
ACW_24940	A A	A A	B B	B B	B B	A A	A A	A A	A A	A B	B B	B B	B B	B B	B B	B B	B B	B B	B B	B B	B B	A A	B B	A A	B B	B B	B B	A A	B B	A A	A B	B B	A A	B B	B B	A A	A B	A A	A A	A A	A A	B B	B B	B B	B B	A A	A A	B B	B B
ACW_6104	A A	A A	B B	B B	B B	A A	A A	A A	A A	A A	B B	B B	B B	B B	B B	B B	B B	B B	B B	B B	B B	A A	B B	A A	B B	B B	B B	A A	B B	A A	A A	B B	A A	B B	B B	A A	A A	A A	B B	A A	A A	B B	B B	B B	B B	B B	A A	A A	A A
DA02_2.7_JKI	A B	A B	B B	B B	B B	A A	A B	A B	A B	A B	B B	B B	B C	B B	B B	A B	A B	B B	B C	B B	B C	A C	B B	A A	B B	B B	A B	A A	B B	A B	A B	B B	A B	A B	B B	A B	A B	A A	B B	A A	A A	B B	B B	B B	A B	B B	A A	A B	A A
Delicious	A B	B B	A B	B B	A B	A B	B B	A B	A B	B B	A B	B B	A B	A B	A B	A A	A A	A B	A B	B B	A B	B B	A B	A A	B B	A B	A A	A A	B B	A B	B B	A B	A B	B B	A B	A B	A B	A A	A B	A B	A A	B B	B B	A B	A B	A B	A B	A B	A B
Evereste	A C	A C	B B	B B	B C	A A	A B	A A	A B	A B	B C	B B	B C	B C	B C	A B	A B	B B	B B	A B	B B	A B	B C	A A	B B	B B	B B	A A	B B	A B	A C	B B	A B	B B	B B	A B	A B	A A	A B	A A	A A	B B	B B	B B	A B	A B	A A	B B	A B
F2_26830_2	A B	A B	B B	B B	B B	A A	- -	A B	A B	B B	B C	A C	B C	B C	B B	A B	A B	A B	B B	B B	B B	A B	B C	A A	A B	B B	A B	A A	B B	A B	B B	B B	A B	- -	B B	A B	A B	A A	B B	A A	A A	B B	B B	B B	A B	A B	A A	B B	A B
Idared	A A	A B	B B	B B	B B	A B	A B	A A	A A	A B	B B	B B	A B	B B	B B	A B	A B	B B	A B	B B	A B	A B	B B	A A	B B	A B	A B	A A	B B	A A	A B	A B	A A	B B	B B	A A	A A	A A	A B	A A	A A	B B	B B	B B	B B	A B	A A	A B	A B
Jonathan	A A	A B	B B	B B	B B	A B	A B	A A	A A	A B	B B	B B	A B	B B	B B	A B	A B	B B	A B	B B	A B	A B	B B	A A	B B	A B	A B	A A	B B	A A	A B	A B	A A	B B	B B	A A	A A	A A	A A	A A	A A	B B	B B	B B	B B	A A	A A	B B	B B
Kizuri	A B	B B	A B	B B	A B	A B	B B	A B	A B	B B	A B	B B	A B	B B	A B	A A	A A	B B	A A	B B	A A	B B	B B	A B	B B	A A	A A	A A	A B	A A	A B	A A	A A	A B	B B	A A	A A	A B	A A	A A	A A	A B	B B	B B	B B	A A	A A	B B	B B
M.robusta_5	A B	A B	B B	B B	B B	A A	A B	A B	A B	B B	B C	B B	B C	B B	B B	A B	A B	A B	B C	B B	B C	A C	B C	A B	B B	B B	A B	A A	B B	A B	B B	B B	A B	A B	B B	A B	B B	A A	A B	A A	A A	B B	B B	B B	A B	A B	A A	B B	A B
PRI_187_6	A A	A B	B B	B B	B B	A B	A B	A A	A A	A B	B B	B B	A B	B B	B B	A B	A B	B B	A B	B B	A B	A B	B B	A A	B B	A B	A B	A A	B B	A A	A B	A B	A A	B B	B B	A A	A A	A A	A A	A A	A A	B B	B B	B B	B B	A A	A A	B B	B B
Rewena	A A	A A	B B	A B	B B	A A	A A	A A	A A	A B	B B	B B	B B	B B	B B	B B	B B	B B	B B	B B	B B	A A	B B	A A	B B	B B	B B	A A	B B	A A	A A	B B	A A	B B	B B	A A	A A	A A	A B	A A	A A	B B	B B	A B	B B	A B	A A	A B	A B
Scilate	A B	B B	A B	B B	A B	A B	B B	A B	A B	B B	A B	B B	A B	A B	A B	A A	A A	A B	A B	B B	A B	B B	A B	A A	B B	A B	A A	A A	B B	A B	B B	A B	A B	B B	A B	A B	A B	A A	A B	A B	A A	B B	B B	A B	A B	A B	A B	A B	A B
Spokane_Beauty	A A	A A	B B	B B	B B	A A	A A	A A	A A	A B	B B	B B	B B	B B	B B	B B	B B	B B	B B	B B	B B	A A	B B	A A	B B	B B	B B	A A	B B	A A	A B	B B	A A	B B	B B	A A	A A	A A	A B	A A	A A	B B	B B	B B	B B	A B	A A	A B	A B
Sweet_Bough	A B	B B	A B	B B	A B	A B	B B	A B	A B	B B	A B	B B	A B	B B	A B	A A	A A	A B	A B	B B	A B	B B	A B	A B	B B	A B	A A	A A	A B	A B	A B	A B	A B	A B	B B	A B	A B	A B	A B	A A	A A	A B	B B	A B	A B	A B	A B	A B	A B
Topaz	A A	A B	B B	B B	B B	A B	A B	A A	A A	A B	B B	B B	A B	B B	B B	A B	A B	B B	A B	B B	A B	A B	B B	A B	B B	A B	A B	A A	A B	A A	A A	A B	A A	A B	B B	A A	A A	A B	A A	A A	A A	A B	B B	B B	B B	A A	A A	B B	B B
[truncated: 5,000 more columns]

## Sheet: SNP_names
Index_20K	Affymetrix_id	SNP_id	LG_updated	phys_blast_GDDH13v1.1
15564	AX-115183085	SNP_FB_0938917	1	10340536
17897	AX-115193430	SNP_FB_1114742	1	10519086
17896	AX-115193429	SNP_FB_1114723	1	10523629
17895	AX-115193428	SNP_FB_1114722	1	10523630
17894	AX-115193427	SNP_FB_1114720	1	10525128
15932	AX-115193920	SNP_FB_0976787	1	10625174
16526	AX-115197558	SNP_FB_1021088	1	10664276
16525	AX-115197557	SNP_FB_1021087	1	10664547
16523	AX-115197555	SNP_FB_1021083	1	10665774
17583	AX-115197214	SNP_FB_1099992	1	10689866
17247	AX-115183009	SNP_FB_1079977	1	1077995
8931	AX-115183076	SNP_FB_0411478	1	10785803
8933	AX-115183079	SNP_FB_0411487	1	10790519
8934	AX-115183080	SNP_FB_0411488	1	10790568
1169	AX-105175417	RosBREEDSNP_SNP_AG_4746500_Lg1_MDP0000213515_MAF40_MDP0000213515_exon1	1	10790670
8935	AX-115183081	SNP_FB_0411491	1	10791654
8936	AX-115183082	SNP_FB_0411493	1	10791858
771	AX-105209977	RosBREEDSNP_SNP_AC_8789324_Lg1_02428_MAF30_21164_exon1	1	11380289
8995	AX-115183164	SNP_FB_0417007	1	11380952
8992	AX-115183161	SNP_FB_0416997	1	11385169
519	AX-115182106	GDsnp02428	1	11396890
15567	AX-115183132	SNP_FB_0939068	1	11577494
15566	AX-115183131	SNP_FB_0939067	1	11578504
8941	AX-115183092	SNP_FB_0411703	1	11631380
8940	AX-115183091	SNP_FB_0411700	1	11631784
8939	AX-115183090	SNP_FB_0411698	1	11631908
8938	AX-115183089	SNP_FB_0411697	1	11632053
66	AX-105213594	GDsnp00152	1	11967574
8974	AX-115183136	SNP_FB_0415504	1	12127847
8976	AX-115183138	SNP_FB_0415516	1	12130389
8977	AX-115183139	SNP_FB_0415526	1	12133220
12352	AX-115196528	SNP_FB_0671576	1	12217799
17802	AX-115185679	SNP_FB_1108202	1	12990990
4557	AX-115185556	SNP_FB_0079718	1	13431437
4556	AX-115185555	SNP_FB_0079717	1	13431469
4555	AX-115185554	SNP_FB_0079713	1	13431974
4554	AX-115185553	SNP_FB_0079708	1	13432524
9019	AX-115183206	SNP_FB_0418563	1	13650486
9020	AX-115183207	SNP_FB_0418565	1	13651185
9021	AX-115183208	SNP_FB_0418576	1	13652715
9023	AX-115183210	SNP_FB_0418586	1	13654136
9024	AX-115183211	SNP_FB_0418589	1	13655121
3176	AX-115182919	RosBREEDSNP_SNP_TC_9351463_Lg1_00703_MAF20_MDP0000661406_exon4	1	14186989
8998	AX-115183171	SNP_FB_0417197	1	14353814
8999	AX-115183172	SNP_FB_0417203	1	14355484
536	AX-115183175	GDsnp02580	1	14356770
9001	AX-115183174	SNP_FB_0417208	1	14359857
8790	AX-115191868	SNP_FB_0400922	1	1483322
8789	AX-115191867	SNP_FB_0400921	1	1483881
8788	AX-115191866	SNP_FB_0400919	1	1485540
8787	AX-115191865	SNP_FB_0400916	1	1487179
8785	AX-115191863	SNP_FB_0400909	1	1490223
15688	AX-115192078	SNP_FB_0948172	1	15058736
15687	AX-115192077	SNP_FB_0948167	1	15061354
9461	AX-115192076	SNP_FB_0448220	1	15371922
9458	AX-115192072	SNP_FB_0448193	1	15385176
9457	AX-115192071	SNP_FB_0448192	1	15385515
9456	AX-115192070	SNP_FB_0448191	1	15385562
2728	AX-105221855	RosBREEDSNP_SNP_TC_11532952_Lg1_01815_MAF50_1682832_exon5	1	15807659
789	AX-105214099	RosBREEDSNP_SNP_AG_11508677_Lg1_01815_MAF50_1661682_exon1	1	15827102
416	AX-105203583	GDsnp01815	1	15830725
2004	AX-115182568	RosBREEDSNP_SNP_GA_11499061_Lg1_01815_MAF30_516837_exon4	1	15837211
2002	AX-105194774	RosBREEDSNP_SNP_GA_11485470_Lg1_01815_MAF20_864893_exon1	1	15853568
9031	AX-115183224	SNP_FB_0419289	1	15853986
9028	AX-115183221	SNP_FB_0419285	1	15854565
17241	AX-115183816	SNP_FB_1079904	1	166229
9033	AX-115183232	SNP_FB_0419751	1	16669549
9034	AX-115183234	SNP_FB_0419753	1	16670087
9035	AX-115183235	SNP_FB_0419754	1	16670208
145	AX-105201127	GDsnp00420	1	16674471
1496	AX-115183240	RosBREEDSNP_SNP_CT_12194485_Lg1_00420_MAF40_1648508_exon1	1	16674603
9038	AX-115183243	SNP_FB_0420063	1	16941490
2754	AX-115182790	RosBREEDSNP_SNP_TC_12382050_Lg1_02334_MAF40_MDP0000219571_exon3	1	16968607
15541	AX-115192044	SNP_FB_0937887	1	17147344
15543	AX-115192046	SNP_FB_0937902	1	17149408
15544	AX-115192047	SNP_FB_0937905	1	17150322
15545	AX-115192048	SNP_FB_0937906	1	17150927
9053	AX-115183261	SNP_FB_0420924	1	17424263
2036	AX-105218373	RosBREEDSNP_SNP_GA_13037789_Lg1_01494_MAF30_840712_exon1	1	17428781
9051	AX-115183258	SNP_FB_0420898	1	17431304
9050	AX-115183257	SNP_FB_0420896	1	17431586
9049	AX-115183256	SNP_FB_0420895	1	17431979
9048	AX-115183255	SNP_FB_0420891	1	17432903
9046	AX-115183253	SNP_FB_0420881	1	17433718
9045	AX-115183252	SNP_FB_0420880	1	17433771
9044	AX-115183251	SNP_FB_0420170	1	17883047
9043	AX-115183250	SNP_FB_0420150	1	17886408
9042	AX-115183248	SNP_FB_0420130	1	17890548
9041	AX-115183247	SNP_FB_0420129	1	17890966
9040	AX-115183246	SNP_FB_0420128	1	17890981
9062	AX-115183270	SNP_FB_0421614	1	18110442
9063	AX-115183271	SNP_FB_0421620	1	18114339
9064	AX-115183272	SNP_FB_0421625	1	18115661
9066	AX-115183274	SNP_FB_0421635	1	18116719
1524	AX-105183063	RosBREEDSNP_SNP_CT_14001081_Lg1_01889_MAF20_MDP0000824791_exon1	1	18223616
3210	AX-105202765	RosBREEDSNP_SNP_TG_14148062_Lg1_01058_MAF10_1670627_exon2	1	18413404
824	AX-115181774	RosBREEDSNP_SNP_AG_14154922_Lg1_01058_MAF30_1682312_exon1	1	18442594
9069	AX-115183277	SNP_FB_0422075	1	18445949
9070	AX-115183278	SNP_FB_0422076	1	18446000
9071	AX-115183279	SNP_FB_0422078	1	18446431
9072	AX-115183280	SNP_FB_0422079	1	18446491
9073	AX-115183281	SNP_FB_0422080	1	18446682
9074	AX-115183282	SNP_FB_0422081	1	18446859
15587	AX-115183314	SNP_FB_0941503	1	18607071
15589	AX-115183316	SNP_FB_0941510	1	18608153
9076	AX-115183284	SNP_FB_0423029	1	18851213
2058	AX-115183287	RosBREEDSNP_SNP_GA_14519247_Lg1_RosCOS2921_MAF50_476406_exon1	1	18855069
827	AX-115182219	RosBREEDSNP_SNP_AG_14529153_Lg1_RosCOS2921_MAF30_59140_exon1	1	18864975
2061	AX-105176324	RosBREEDSNP_SNP_GA_14545022_Lg1_RosCOS2921_MAF10_504165_exon1	1	18880622
3213	AX-105185012	RosBREEDSNP_SNP_TG_14699213_Lg1_RosCOS1779_MAF50_MDP0000321447_exon9	1	19015680
1540	AX-105218242	RosBREEDSNP_SNP_CT_14708397_Lg1_RosCOS1779_MAF40_343966_exon1	1	19028180
17256	AX-115183167	SNP_FB_1080640	1	19104460
17257	AX-115183168	SNP_FB_1080641	1	19104680
326	AX-105193413	GDsnp01500	1	19147258
2782	AX-105214444	RosBREEDSNP_SNP_TC_14798027_Lg1_01500_MAF50_67147_exon1	1	19150492
9082	AX-115183294	SNP_FB_0423612	1	19184967
9083	AX-115183295	SNP_FB_0423614	1	19185268
9084	AX-115183296	SNP_FB_0423615	1	19185383
9085	AX-115183297	SNP_FB_0423617	1	19185550
9087	AX-115183300	SNP_FB_0423624	1	19187425
9088	AX-115183301	SNP_FB_0423631	1	19189219
9089	AX-115183302	SNP_FB_0423637	1	19190138
15904	AX-115193813	SNP_FB_0974443	1	19703848
9097	AX-115183320	SNP_FB_0424557	1	20066532
9099	AX-115183322	SNP_FB_0424562	1	20068215
9107	AX-115183342	SNP_FB_0425611	1	20777805
655	AX-115183346	RosBREEDSNP_SNP_AC_16467823_Lg1_00107_MAF20_MDP0000182344_exon2	1	20781330
2091	AX-115181776	RosBREEDSNP_SNP_GA_16501559_Lg1_00107_MAF30_1618955_exon2	1	20844625
7672	AX-115190173	SNP_FB_0313817	1	2085514
16364	AX-115196594	SNP_FB_1010756	1	21022451
16363	AX-115196593	SNP_FB_1010747	1	21027552
531	AX-115182109	GDsnp02538	1	21043490
10081	AX-115192953	SNP_FB_0497574	1	21247946
869	AX-115183368	RosBREEDSNP_SNP_AG_17233926_Lg1_RosCOS3372_MAF30_1683554_exon2	1	21500721
9119	AX-115183370	SNP_FB_0426233	1	21501534
870	AX-115183372	RosBREEDSNP_SNP_AG_17236158_Lg1_RosCOS3372_MAF30_45786_exon1	1	21502953
2101	AX-115183373	RosBREEDSNP_SNP_GA_17238705_Lg1_RosCOS3372_MAF10_180981_exon1	1	21505500
9120	AX-115183371	SNP_FB_0426240	1	21505603
1562	AX-105199878	RosBREEDSNP_SNP_CT_17242135_Lg1_RosCOS3372_MAF20_616940_exon1	1	21508930
1563	AX-115182448	RosBREEDSNP_SNP_CT_17245435_Lg1_RosCOS3372_MAF10_1674115_exon1	1	21512230
15603	AX-115183362	SNP_FB_0942698	1	21660267
15605	AX-115183364	SNP_FB_0942704	1	21660986
17877	AX-115183586	SNP_FB_1113057	1	21893392
15610	AX-115183375	SNP_FB_0942979	1	22044027
15611	AX-115183377	SNP_FB_0942990	1	22045955
15612	AX-115183378	SNP_FB_0942992	1	22046385
2571	AX-115183397	RosBREEDSNP_SNP_GT_17869158_Lg1_00440_MAF30_MDP0000190950_exon2	1	22106117
9131	AX-115183392	SNP_FB_0427291	1	22106276
2813	AX-105213601	RosBREEDSNP_SNP_TC_17871172_Lg1_00440_MAF30_1636772_exon2	1	22108130
1573	AX-105193827	RosBREEDSNP_SNP_CT_17876384_Lg1_00440_MAF10_360249_exon1	1	22113287
2108	AX-105204563	RosBREEDSNP_SNP_GA_17878675_Lg1_00440_MAF10_1638976_exon6	1	22115578
3221	AX-115182932	RosBREEDSNP_SNP_TG_17880738_Lg1_00440_MAF20_944294_exon1	1	22117641
660	AX-105209514	RosBREEDSNP_SNP_AC_17882923_Lg1_00440_MAF40_1646533_exon1	1	22119826
2814	AX-115182811	RosBREEDSNP_SNP_TC_17912183_Lg1_00440_MAF40_1634418_exon1	1	22149045
9135	AX-115183398	SNP_FB_0427457	1	22153013
9136	AX-115183399	SNP_FB_0427459	1	22153126
9137	AX-115183400	SNP_FB_0427463	1	22157982
1575	AX-105194058	RosBREEDSNP_SNP_CT_17921038_Lg1_00440_MAF50_527792_exon4	1	22158967
9139	AX-115183402	SNP_FB_0427470	1	22161498
9140	AX-115183403	SNP_FB_0427472	1	22162250
9141	AX-115183404	SNP_FB_0427473	1	22162317
9142	AX-115183405	SNP_FB_0427794	1	22279014
2572	AX-115182739	RosBREEDSNP_SNP_GT_18064090_Lg1_01783_MAF50_708296_exon1	1	22285020
872	AX-105211289	RosBREEDSNP_SNP_AG_18067488_Lg1_01783_MAF40_MDP0000211915_exon1	1	22288417
2113	AX-115182600	RosBREEDSNP_SNP_GA_18093819_Lg1_01783_MAF10_1653849_exon8	1	22310483
9165	AX-115183451	SNP_FB_0429189	1	22606638
9163	AX-115183449	SNP_FB_0429181	1	22607520
9162	AX-115183448	SNP_FB_0429180	1	22607688
2128	AX-115182605	RosBREEDSNP_SNP_GA_18791535_Lg1_02731_MAF40_MDP0000186097_exon1	1	22717183
1589	AX-115182455	RosBREEDSNP_SNP_CT_18794918_Lg1_02731_MAF30_1632516_exon5	1	22720581
9153	AX-115183417	SNP_FB_0428718	1	22757324
9154	AX-115183418	SNP_FB_0428720	1	22757754
9155	AX-115183419	SNP_FB_0428721	1	22757902
9156	AX-115183420	SNP_FB_0428723	1	22758342
9158	AX-115183422	SNP_FB_0428726	1	22759055
9159	AX-115183423	SNP_FB_0428728	1	22759719
551	AX-105193336	GDsnp02731	1	22761906
9160	AX-115183424	SNP_FB_0428750	1	22766916
9177	AX-115183466	SNP_FB_0429975	1	23296138
9178	AX-115183467	SNP_FB_0429978	1	23296521
2856	AX-115183475	RosBREEDSNP_SNP_TC_20951649_Lg1_02302_MAF50_MDP0000470227_exon1	1	23296682
9179	AX-115183468	SNP_FB_0429980	1	23296815
9180	AX-115183469	SNP_FB_0429981	1	23297119
9181	AX-115183470	SNP_FB_0429982	1	23297214
9182	AX-115183471	SNP_FB_0429988	1	23298147
9183	AX-115183472	SNP_FB_0429994	1	23299714
9185	AX-115183474	SNP_FB_0430001	1	23301458
9168	AX-115183456	SNP_FB_0429278	1	23359799
9174	AX-115183463	SNP_FB_0429307	1	23366214
9205	AX-115183496	SNP_FB_0431172	1	23578695
9204	AX-115183495	SNP_FB_0431171	1	23578771
98	AX-105182293	GDsnp00250	1	23580422
9202	AX-115183493	SNP_FB_0431160	1	23581289
9199	AX-115183490	SNP_FB_0431150	1	23585059
15627	AX-115183577	SNP_FB_0943711	1	23803895
15626	AX-115183576	SNP_FB_0943710	1	23803940
15624	AX-115183572	SNP_FB_0943679	1	23808359
9145	AX-115183409	SNP_FB_0428218	1	24142021
9151	AX-115183415	SNP_FB_0428254	1	24148895
81	AX-115181965	GDsnp00183	1	24191068
2578	AX-105204155	RosBREEDSNP_SNP_GT_18719697_Lg1_00183_MAF20_MDP0000284030_exon1	1	24194353
9262	AX-115183614	SNP_FB_0435779	1	24262949
2915	AX-105199885	RosBREEDSNP_SNP_TC_26256055_Lg1_00674_MAF30_968230_exon1	1	24271298
194	AX-105209396	GDsnp00674	1	24276833
3251	AX-105198916	RosBREEDSNP_SNP_TG_26262680_Lg1_00674_MAF40_1669479_exon3	1	24277924
1664	AX-115182478	RosBREEDSNP_SNP_CT_25721098_Lg1_00087_MAF10_755773_exon1	1	24335834
15620	AX-115183568	SNP_FB_0943493	1	24479947
15618	AX-115183566	SNP_FB_0943480	1	24484132
9194	AX-115183485	SNP_FB_0430261	1	24580340
1332	AX-105202590	RosBREEDSNP_SNP_CA_21327009_Lg1_02518_MAF40_1678261_exon1	1	24583075
9189	AX-115183479	SNP_FB_0430240	1	24584598
9187	AX-115183477	SNP_FB_0430238	1	24584869
529	AX-105214844	GDsnp02518	1	24589104
919	AX-105209039	RosBREEDSNP_SNP_AG_21291785_Lg1_02518_MAF30_1687981_exon1	1	24617312
2859	AX-105176661	RosBREEDSNP_SNP_TC_21289759_Lg1_02518_MAF20_1636950_exon6	1	24619338
9224	AX-115183522	SNP_FB_0432789	1	24796572
9225	AX-115183524	SNP_FB_0432792	1	24796875
9226	AX-115183525	SNP_FB_0432796	1	24797949
1627	AX-105211718	RosBREEDSNP_SNP_CT_23134240_Lg1_109586__109586_exon1	1	24799843
9228	AX-115183527	SNP_FB_0432803	1	24800784
9230	AX-115183529	SNP_FB_0433265	1	25137261
9232	AX-115183532	SNP_FB_0433269	1	25140756
9233	AX-115183533	SNP_FB_0433272	1	25143152
9234	AX-115183535	SNP_FB_0433278	1	25143995
9235	AX-115183537	SNP_FB_0433285	1	25145722
9236	AX-115183538	SNP_FB_0433287	1	25146419
2346	AX-105182050	RosBREEDSNP_SNP_GA_35787897_Lg1_241489_MAF30_241489_exon1	1	25552470
6914	AX-115189112	SNP_FB_0250486	1	25878058
15640	AX-115183582	SNP_FB_0945105	1	25993750
9265	AX-115183618	SNP_FB_0436472	1	26274638
9266	AX-115183619	SNP_FB_0436482	1	26276785
9267	AX-115183620	SNP_FB_0436483	1	26277080
9268	AX-115183621	SNP_FB_0436484	1	26277455
9269	AX-115183622	SNP_FB_0436487	1	26277810
9272	AX-115183625	SNP_FB_0436495	1	26279310
59	AX-105197499	GDsnp00107	1	26328463
9273	AX-115183626	SNP_FB_0436910	1	26505782
9274	AX-115183627	SNP_FB_0436912	1	26506469
9275	AX-115183628	SNP_FB_0436914	1	26506846
9276	AX-115183629	SNP_FB_0436917	1	26507187
9277	AX-115183630	SNP_FB_0436919	1	26507565
9278	AX-115183631	SNP_FB_0436921	1	26508070
990	AX-105202077	RosBREEDSNP_SNP_AG_26729463_Lg1_01228_MAF30_459491_exon1	1	26508915
9279	AX-115183632	SNP_FB_0436926	1	26509746
9280	AX-115183633	SNP_FB_0436927	1	26510316
2625	AX-105207683	RosBREEDSNP_SNP_GT_26734911_Lg1_01228_MAF50_MDP0000236938_exon8	1	26515078
9283	AX-115183636	SNP_FB_0436943	1	26515427
991	AX-105176375	RosBREEDSNP_SNP_AG_26743462_Lg1_01228_MAF20_477610_exon1	1	26591793
9284	AX-115183637	SNP_FB_0437642	1	26829862
9285	AX-115183638	SNP_FB_0437644	1	26829981
9286	AX-115183640	SNP_FB_0437661	1	26834346
995	AX-105177307	RosBREEDSNP_SNP_AG_27060614_Lg1_01693_MAF40_1665698_exon2	1	26834461
9287	AX-115183641	SNP_FB_0437662	1	26834600
9288	AX-115183642	SNP_FB_0437666	1	26835071
9289	AX-115183643	SNP_FB_0437669	1	26835620
9290	AX-115183644	SNP_FB_0437680	1	26836854
9292	AX-115183646	SNP_FB_0437687	1	26838507
9293	AX-115183647	SNP_FB_0437692	1	26839094
997	AX-115182268	RosBREEDSNP_SNP_AG_27095198_Lg1_01693_MAF30_332314_exon1	1	26870224
374	AX-115182062	GDsnp01693	1	26879708
15652	AX-115183604	SNP_FB_0945847	1	26985559
15653	AX-115183605	SNP_FB_0945848	1	26986121
15657	AX-115183610	SNP_FB_0945902	1	27445722
15656	AX-115183609	SNP_FB_0945897	1	27447528
9303	AX-115183662	SNP_FB_0438233	1	27461633
9301	AX-115183660	SNP_FB_0438227	1	27463116
9300	AX-115183659	SNP_FB_0438222	1	27464703
9299	AX-115183658	SNP_FB_0438220	1	27464795
9298	AX-115183657	SNP_FB_0438218	1	27465802
9328	AX-115183687	SNP_FB_0439106	1	27717859
9327	AX-115183686	SNP_FB_0439095	1	27721823
9322	AX-115183681	SNP_FB_0439071	1	27726783
9321	AX-115183680	SNP_FB_0439066	1	27727148
9320	AX-115183679	SNP_FB_0439065	1	27727313
9319	AX-115183678	SNP_FB_0439060	1	27727752
9318	AX-115183677	SNP_FB_0439059	1	27728004
2256	AX-115182639	RosBREEDSNP_SNP_GA_29128835_Lg1_10005_MAF10_326880_exon1	1	27745994
3375	AX-115182989	Rvi6_42M10SP6_R193	1	27750033
2950	AX-105177782	RosBREEDSNP_SNP_TC_29120475_Lg1_10005_MAF20_486377_exon2	1	27754359
9347	AX-115183713	SNP_FB_0441006	1	28379141
210	AX-105177849	GDsnp00782	1	28379355
9348	AX-115183714	SNP_FB_0441008	1	28379456
9349	AX-115183715	SNP_FB_0441010	1	28379790
9350	AX-115183716	SNP_FB_0441015	1	28380396
9351	AX-115183717	SNP_FB_0441017	1	28380495
9358	AX-115183726	SNP_FB_0441428	1	28685721
9359	AX-115183727	SNP_FB_0441431	1	28686521
9360	AX-115183728	SNP_FB_0441434	1	28687123
6186	AX-115188007	SNP_FB_0197414	1	290348
6184	AX-115188005	SNP_FB_0197405	1	292000
592	AX-105223382	MdSOC1-like	1	29231762
9367	AX-115183736	SNP_FB_0442048	1	29251417
2284	AX-115183741	RosBREEDSNP_SNP_GA_31359482_Lg1_327822_MAF50_327822_exon5	1	29255597
9371	AX-115183742	SNP_FB_0442328	1	29423322
2285	AX-105203121	RosBREEDSNP_SNP_GA_31531477_Lg1_327214_MAF40_327214_exon1	1	29427979
9373	AX-115183744	SNP_FB_0442341	1	29431996
9374	AX-115183745	SNP_FB_0442342	1	29432720
1051	AX-105223055	RosBREEDSNP_SNP_AG_31626705_Lg1_00583_MAF40_MDP0000288458_exon4	1	29526479
1737	AX-115182497	RosBREEDSNP_SNP_CT_31642444_Lg1_00583_MAF50_178942_exon1	1	29542504
9376	AX-115183748	SNP_FB_0442475	1	29558940
1387	AX-105223299	RosBREEDSNP_SNP_CA_31659789_Lg1_00583_MAF20_422814_exon1	1	29559846
9379	AX-115183751	SNP_FB_0442482	1	29560667
9380	AX-115183752	SNP_FB_0442483	1	29560923
1739	AX-105211475	RosBREEDSNP_SNP_CT_31681861_Lg1_00583_MAF30_1623756_exon3	1	29581870
570	AX-115182116	MdBFTb	1	29615249
2640	AX-115182758	RosBREEDSNP_SNP_GT_31736288_Lg1_325795_MAF20_325795_exon2	1	29635420
1744	AX-105183643	RosBREEDSNP_SNP_CT_31941783_Lg1_RosCOS2794_MAF10_1683106_exon1	1	29807779
9383	AX-115183755	SNP_FB_0442966	1	29809735
9384	AX-115183756	SNP_FB_0442968	1	29811187
2292	AX-115183759	RosBREEDSNP_SNP_GA_31945251_Lg1_RosCOS2794_MAF40_1665084_exon1	1	29811245
9411	AX-115183784	SNP_FB_0444693	1	30162528
9412	AX-115183785	SNP_FB_0444698	1	30163905
9415	AX-115183789	SNP_FB_0444707	1	30165568
15660	AX-115183805	SNP_FB_0946982	1	30401023
15661	AX-115183806	SNP_FB_0946984	1	30401440
15662	AX-115183807	SNP_FB_0946989	1	30402413
15665	AX-115183810	SNP_FB_0947004	1	30408005
15666	AX-115183811	SNP_FB_0947015	1	30410346
9417	AX-115183793	SNP_FB_0445358	1	30622139
9418	AX-115183794	SNP_FB_0445359	1	30622249
9419	AX-115183795	SNP_FB_0445360	1	30622407
9420	AX-115183796	SNP_FB_0445366	1	30624152
9421	AX-115183797	SNP_FB_0445367	1	30624326
3018	AX-115182870	RosBREEDSNP_SNP_TC_34421998_Lg1_19307__19307_exon2	1	30868114
3019	AX-115182871	RosBREEDSNP_SNP_TC_34439805_Lg1_02371_MAF40_MDP0000282186_exon3	1	30874967
1084	AX-105193514	RosBREEDSNP_SNP_AG_34453757_Lg1_02371_MAF20_MDP0000286439_exon1	1	30888786
1780	AX-105196326	RosBREEDSNP_SNP_CT_34470881_Lg1_02371_MAF20_566613_exon1	1	30902936
9424	AX-115183801	SNP_FB_0445935	1	30906608
9425	AX-115183802	SNP_FB_0445936	1	30906712
9426	AX-115183803	SNP_FB_0445938	1	30907320
9427	AX-115183804	SNP_FB_0445939	1	30907372
516	AX-115182105	GDsnp02371	1	30914623
723	AX-105193836	RosBREEDSNP_SNP_AC_34510440_Lg1_02371_MAF50_1642607_exon7	1	30943508
9429	AX-115183814	SNP_FB_0446516	1	31298363
9431	AX-115183818	SNP_FB_0446904	1	31608476
9433	AX-115183820	SNP_FB_0446917	1	31611934
9434	AX-115183821	SNP_FB_0446918	1	31612292
1094	AX-105207802	RosBREEDSNP_SNP_AG_35192538_Lg1_00495_MAF30_MDP0000302199_exon5	1	31612614
9435	AX-115183822	SNP_FB_0446920	1	31612834
9436	AX-115183823	SNP_FB_0446921	1	31612990
3027	AX-105217276	RosBREEDSNP_SNP_TC_35195077_Lg1_00495_MAF20_MDP0000302199_exon8	1	31615153
1789	AX-105206276	RosBREEDSNP_SNP_CT_35199556_Lg1_00495_MAF20_1626251_exon1	1	31619632
1790	AX-115182513	RosBREEDSNP_SNP_CT_35202609_Lg1_00495_MAF50_361322_exon1	1	31622685
9437	AX-115183827	SNP_FB_0447033	1	31646831
9439	AX-115183829	SNP_FB_0447040	1	31649992
9443	AX-115183833	SNP_FB_0447061	1	31655431
170	AX-115181991	GDsnp00583	1	31704493
15668	AX-115183851	SNP_FB_0947619	1	31810988
15671	AX-115183855	SNP_FB_0947635	1	31813659
15672	AX-115183856	SNP_FB_0947636	1	31814056
15673	AX-115183857	SNP_FB_0947641	1	31816017
17274	AX-115183426	SNP_FB_1082423	1	31832990
17276	AX-115183428	SNP_FB_1082431	1	31834953
17277	AX-115183429	SNP_FB_1082432	1	31835534
17281	AX-115183433	SNP_FB_1082449	1	31838576
9446	AX-115183838	SNP_FB_0447349	1	31882533
9447	AX-115183839	SNP_FB_0447350	1	31882899
9448	AX-115183840	SNP_FB_0447351	1	31883177
481	AX-105174311	GDsnp02092	1	31887347
3031	AX-115181778	RosBREEDSNP_SNP_TC_35468899_Lg1_02092_MAF50_138030_exon2	1	31904161
9450	AX-115183842	SNP_FB_0447581	1	32080044
3033	AX-115183847	RosBREEDSNP_SNP_TC_35616825_Lg1_MDP0000950316_MAF30_MDP0000950316_exon2	1	32080978
2343	AX-105201868	RosBREEDSNP_SNP_GA_35617576_Lg1_MDP0000950316_MAF20_MDP0000950316_exon3	1	32081729
2344	AX-105206355	RosBREEDSNP_SNP_GA_35621874_Lg1_MDP0000950316_MAF20_MDP0000950316_exon17	1	32086027
15676	AX-115183861	SNP_FB_0947830	1	32186026
15679	AX-115183864	SNP_FB_0947841	1	32189018
15680	AX-115183865	SNP_FB_0947842	1	32189123
15681	AX-115183866	SNP_FB_0947843	1	32190864
15682	AX-115183867	SNP_FB_0947848	1	32192149
15683	AX-115183868	SNP_FB_0947856	1	32194541
1408	AX-105194997	RosBREEDSNP_SNP_CA_35939850_Lg1_12966_MAF20_12966_exon1	1	32457967
9453	AX-105191259	SNP_FB_0448111	1	32458467
9454	AX-115183848	SNP_FB_0448114	1	32460970
9455	AX-115183849	SNP_FB_0448118	1	32462772
15684	AX-115183869	SNP_FB_0948090	1	32474315
15685	AX-115183870	SNP_FB_0948091	1	32474515
15686	AX-115183872	SNP_FB_0948100	1	32479161
8886	AX-115183004	SNP_FB_0409674	1	367632
8887	AX-115183005	SNP_FB_0409675	1	367886
8888	AX-115183010	SNP_FB_0409694	1	439820
8923	AX-115183058	SNP_FB_0411246	1	5578550
8922	AX-115183057	SNP_FB_0411240	1	5581289
8921	AX-115183056	SNP_FB_0411238	1	5582573
17428	AX-115193623	SNP_FB_1089803	1	5754261
6199	AX-115188022	SNP_FB_0197767	1	5776187
10463	AX-115193621	SNP_FB_0530079	1	6204218
10462	AX-115193620	SNP_FB_0530074	1	6205728
10460	AX-115193618	SNP_FB_0530061	1	6208865
10459	AX-115193617	SNP_FB_0530057	1	6210735
10458	AX-115193616	SNP_FB_0530056	1	6210807
10457	AX-115193615	SNP_FB_0530052	1	6213075
10456	AX-115193614	SNP_FB_0530049	1	6213850
16668	AX-115198299	SNP_FB_1035153	1	6495773
13610	AX-115198405	SNP_FB_0764324	1	6658270
17853	AX-115190574	SNP_FB_1111607	1	7213485
17852	AX-115190573	SNP_FB_1111605	1	7213876
636	AX-115182158	RosBREEDSNP_SNP_AC_121548_Lg1_00288_MAF30_MDP0000151845_exon1	1	7625019
9626	AX-115192359	SNP_FB_0463466	1	7794827
9627	AX-115192360	SNP_FB_0463467	1	7794847
15723	AX-115192176	SNP_FB_0953652	1	7859638
15724	AX-115192177	SNP_FB_0953660	1	7862383
9631	AX-115192365	SNP_FB_0464008	1	8288747
9633	AX-115192367	SNP_FB_0464018	1	8291440
9634	AX-115192368	SNP_FB_0464035	1	8293543
9635	AX-115192369	SNP_FB_0464041	1	8294747
9636	AX-115192371	SNP_FB_0464048	1	8295637
8920	AX-115183055	SNP_FB_0411217	1	8377837
8918	AX-115183053	SNP_FB_0411213	1	8380596
8917	AX-115183052	SNP_FB_0411211	1	8380794
8916	AX-115183051	SNP_FB_0411206	1	8382971
17578	AX-115197049	SNP_FB_1099420	1	8713506
12371	AX-115196557	SNP_FB_0673800	1	8958022
12373	AX-115196559	SNP_FB_0673806	1	8958866
12374	AX-115196560	SNP_FB_0673808	1	8959133
12375	AX-115196561	SNP_FB_0673809	1	8959215
16294	AX-115196070	SNP_FB_1004090	1	9335491
16295	AX-115196072	SNP_FB_1004093	1	9339140
8925	AX-115183060	SNP_FB_0411310	1	9606555
8924	AX-115183059	SNP_FB_0411306	1	9608055
437	AX-115182080	GDsnp01889	1	No_hits
662	AX-115183017	RosBREEDSNP_SNP_AC_180528_Lg1_00288_MAF40_302606_exon1	1	No_hits
2965	AX-105194594	RosBREEDSNP_SNP_TC_3094248_Lg1_02894_MAF50_285661_exon1	1	No_hits
17427	AX-115193622	SNP_FB_1089798	1	No_hits
510	AX-105220318	GDsnp02302	1	phys_lg_mismatch
704	AX-105217416	RosBREEDSNP_SNP_AC_30246914_Lg1_CXE4_MAF50_MDP0000473154_exon2	1	phys_lg_mismatch
2280	AX-105210298	RosBREEDSNP_SNP_GA_3099492_Lg1_02894_MAF40_411283_exon1	1	phys_lg_mismatch
9341	AX-115183706	SNP_FB_0440719	1	phys_lg_mismatch
9342	AX-115183707	SNP_FB_0440721	1	phys_lg_mismatch
9343	AX-115183708	SNP_FB_0440723	1	phys_lg_mismatch
17114	AX-115190519	SNP_FB_1072551	1	phys_lg_mismatch
17255	AX-115183166	SNP_FB_1080637	1	phys_lg_mismatch
13096	AX-115197670	SNP_FB_0726964	10	10183726
13097	AX-115197671	SNP_FB_0726967	10	10185226
13098	AX-115197672	SNP_FB_0726970	10	10185578
13099	AX-115197673	SNP_FB_0726977	10	10186609
13100	AX-115197674	SNP_FB_0726979	10	10186763
13101	AX-115197675	SNP_FB_0726982	10	10187276
13102	AX-115197676	SNP_FB_0726985	10	10188120
13103	AX-115197677	SNP_FB_0726987	10	10188569
13104	AX-115197678	SNP_FB_0727010	10	10192181
17592	AX-115198510	SNP_FB_1100839	10	10414011
17593	AX-115198511	SNP_FB_1100840	10	10414263
17596	AX-115198514	SNP_FB_1100846	10	10415991
17597	AX-115198515	SNP_FB_1100848	10	10417482
17598	AX-115198517	SNP_FB_1100851	10	10418437
17599	AX-115198518	SNP_FB_1100852	10	10418445
13105	AX-115197679	SNP_FB_0727256	10	10432620
13107	AX-115197681	SNP_FB_0727267	10	10439461
13108	AX-115197682	SNP_FB_0727268	10	10439617
13109	AX-115197683	SNP_FB_0727271	10	10440399
13110	AX-115197684	SNP_FB_0727275	10	10441695
17605	AX-115198525	SNP_FB_1100876	10	10775354
17606	AX-115198526	SNP_FB_1100884	10	10777025
16553	AX-115197620	SNP_FB_1023455	10	10797696
16554	AX-115197621	SNP_FB_1023456	10	10798608
16555	AX-115197622	SNP_FB_1023458	10	10799187
5148	AX-115186426	SNP_FB_0122479	10	11215720
5146	AX-115186423	SNP_FB_0122473	10	11216530
5137	AX-115186412	SNP_FB_0122283	10	11586251
5136	AX-115186411	SNP_FB_0122276	10	11587433
3403	AX-115183915	SNP_FB_0000978	10	1190065
3404	AX-115183916	SNP_FB_0000981	10	1190757
3405	AX-115183917	SNP_FB_0000984	10	1191015
3406	AX-115183918	SNP_FB_0000986	10	1191537
3407	AX-115183919	SNP_FB_0000988	10	1191637
2510	AX-115183924	RosBREEDSNP_SNP_GA_869972_Lg10_00106_MAF20_62978_exon1	10	1191983
3408	AX-115183920	SNP_FB_0000989	10	1192052
3409	AX-115183921	SNP_FB_0000993	10	1192548
3410	AX-115183922	SNP_FB_0000996	10	1193119
3411	AX-115183923	SNP_FB_0000997	10	1193172
6435	AX-115188429	SNP_FB_0216376	10	125246
17381	AX-115192718	SNP_FB_1086041	10	12563476
17382	AX-115192719	SNP_FB_1086045	10	12564413
17384	AX-115192721	SNP_FB_1086048	10	12565999
17388	AX-115192725	SNP_FB_1086057	10	12567429
6437	AX-115188431	SNP_FB_0216378	10	126027
17081	AX-115190048	SNP_FB_1070796	10	12620189
5121	AX-115186385	SNP_FB_0120463	10	12648811
5120	AX-115186384	SNP_FB_0120455	10	12653266
5117	AX-115186381	SNP_FB_0120444	10	12657359
6638	AX-115188709	SNP_FB_0230391	10	13929961
6644	AX-115188715	SNP_FB_0230420	10	13936851
12803	AX-115197200	SNP_FB_0704812	10	14030090
12804	AX-115197201	SNP_FB_0704816	10	14031134
14433	AX-115183933	SNP_FB_0825056	10	1406010
14435	AX-115183935	SNP_FB_0825061	10	1407187
14438	AX-115183938	SNP_FB_0825071	10	1408720
13648	AX-115198458	SNP_FB_0766229	10	14671810
16798	AX-115184073	SNP_FB_1052854	10	14877047
16799	AX-115184074	SNP_FB_1052855	10	14877221
16800	AX-115184075	SNP_FB_1052858	10	14877615
16802	AX-115184077	SNP_FB_1052863	10	14878209
16803	AX-115184078	SNP_FB_1052864	10	14878422
16804	AX-115184079	SNP_FB_1052872	10	14880805
7076	AX-115189332	SNP_FB_0263752	10	15014705
3412	AX-115183925	SNP_FB_0001462	10	1502770
3415	AX-115183928	SNP_FB_0001467	10	1505254
3416	AX-115183929	SNP_FB_0001468	10	1505343
3417	AX-115183930	SNP_FB_0001475	10	1507038
3418	AX-115183931	SNP_FB_0001476	10	1507443
3419	AX-115183932	SNP_FB_0001477	10	1507619
2759	AX-115182793	RosBREEDSNP_SNP_TC_1282648_Lg10_RosCOS2296_MAF30_MDP0000226508_exon1	10	1581748
7456	AX-115189869	SNP_FB_0296215	10	15874584
7457	AX-115189870	SNP_FB_0296218	10	15875612
14442	AX-115183942	SNP_FB_0825197	10	1621794
14443	AX-115183943	SNP_FB_0825199	10	1622064
7465	AX-115189883	SNP_FB_0296801	10	16226281
14009	AX-115199021	SNP_FB_0795113	10	16329382
14008	AX-115199020	SNP_FB_0795112	10	16329422
6063	AX-115187836	SNP_FB_0188543	10	16643115
6064	AX-115187837	SNP_FB_0188546	10	16644102
6065	AX-115187838	SNP_FB_0188550	10	16645266
6069	AX-115187843	SNP_FB_0188585	10	16650197
3570	AX-115184160	SNP_FB_0014146	10	16835378
3571	AX-115184161	SNP_FB_0014148	10	16836564
3572	AX-115184162	SNP_FB_0014149	10	16836664
3573	AX-115184163	SNP_FB_0014150	10	16837196
3577	AX-115184167	SNP_FB_0014155	10	16840761
17425	AX-115193592	SNP_FB_1089574	10	17013010
10748	AX-115194029	SNP_FB_0551553	10	17358380
10739	AX-115194019	SNP_FB_0551208	10	17632896
3648	AX-115184259	SNP_FB_0017911	10	18903650
822	AX-105220076	RosBREEDSNP_SNP_AG_13706234_Lg10_snpEG631376_MAF20_MDP0000139189_exon7	10	18905606
3647	AX-115184258	SNP_FB_0017897	10	18908822
3646	AX-115184257	SNP_FB_0017894	10	18909658
3645	AX-115184256	SNP_FB_0017889	10	18910254
12527	AX-115196773	SNP_FB_0685098	10	19773951
12528	AX-115196774	SNP_FB_0685099	10	19774012
12530	AX-115196776	SNP_FB_0685103	10	19774674
12531	AX-115196777	SNP_FB_0685112	10	19779092
12532	AX-115196778	SNP_FB_0685113	10	19779366
12535	AX-115196781	SNP_FB_0685122	10	19782011
1957	AX-115182556	RosBREEDSNP_SNP_CT_8557916_Lg10_00260_MAF50_1627495_exon2	10	20628102
102	AX-115181970	GDsnp00260	10	20630332
1956	AX-105176581	RosBREEDSNP_SNP_CT_8552134_Lg10_00260_MAF30_1687054_exon4	10	20633894
3165	AX-115182917	RosBREEDSNP_SNP_TC_8550026_Lg10_00260_MAF20_1642866_exon5	10	20636002
3554	AX-115184122	SNP_FB_0012375	10	20636444
3553	AX-115184121	SNP_FB_0012374	10	20636854
3551	AX-115184119	SNP_FB_0012368	10	20639190
3164	AX-115184123	RosBREEDSNP_SNP_TC_8544939_Lg10_00260_MAF30_640439_exon1	10	20641089
3550	AX-115184117	SNP_FB_0012362	10	20641441
3549	AX-115184116	SNP_FB_0012361	10	20641454
1254	AX-105203893	RosBREEDSNP_SNP_AG_8533446_Lg10_00260_MAF20_262836_exon1	10	20655649
17775	AX-115184786	SNP_FB_1107373	10	20746298
17773	AX-115184784	SNP_FB_1107370	10	20746842
17772	AX-115184783	SNP_FB_1107365	10	20747526
17771	AX-115184782	SNP_FB_1107364	10	20747919
3546	AX-115184113	SNP_FB_0011683	10	20950610
3544	AX-115184111	SNP_FB_0011664	10	20954662
3543	AX-115184110	SNP_FB_0011662	10	20954810
3542	AX-115184109	SNP_FB_0011658	10	20955088
3541	AX-115184108	SNP_FB_0011657	10	20955200
3540	AX-115184107	SNP_FB_0011655	10	20955414
6441	AX-115188440	SNP_FB_0216486	10	211339
6443	AX-115188443	SNP_FB_0216492	10	213287
16754	AX-115198986	SNP_FB_1048060	10	21479276
16753	AX-115198985	SNP_FB_1048047	10	21481598
16749	AX-115198981	SNP_FB_1048040	10	21482713
14174	AX-115199217	SNP_FB_0805750	10	21492487
14172	AX-115199214	SNP_FB_0805745	10	21493669
14169	AX-115199211	SNP_FB_0805710	10	21500119
14168	AX-115199210	SNP_FB_0805709	10	21500232
14167	AX-115199209	SNP_FB_0805708	10	21500393
6700	AX-115188802	SNP_FB_0235541	10	21510432
6701	AX-115188803	SNP_FB_0235542	10	21510597
6702	AX-115188804	SNP_FB_0235546	10	21511131
6703	AX-105189076	SNP_FB_0235556	10	21512728
6705	AX-115188806	SNP_FB_0235585	10	21516939
15096	AX-115188798	SNP_FB_0890027	10	21550021
15099	AX-115188801	SNP_FB_0890039	10	21551574
6444	AX-115188444	SNP_FB_0216512	10	216901
1536	AX-105199115	RosBREEDSNP_SNP_CT_14656450_Lg10_01267_MAF20_82153_exon1	10	22358598
2780	AX-115182800	RosBREEDSNP_SNP_TC_14662823_Lg10_01267_MAF20_404068_exon1	10	22371405
2064	AX-115182591	RosBREEDSNP_SNP_GA_14673668_Lg10_01267_MAF10_10639_exon1	10	22382251
3651	AX-115184278	SNP_FB_0018986	10	22392555
650	AX-105181702	RosBREEDSNP_SNP_AC_14684226_Lg10_01267_MAF10_2640_exon1	10	22392794
3652	AX-115184279	SNP_FB_0018991	10	22393966
3654	AX-115184281	SNP_FB_0018994	10	22395123
1539	AX-105189217	RosBREEDSNP_SNP_CT_14704244_Lg10_01267_MAF40_MDP0000223787_exon5	10	22407432
831	AX-115182223	RosBREEDSNP_SNP_AG_14712598_Lg10_01267_MAF50_MDP0000193638_exon3	10	22414472
651	AX-115182165	RosBREEDSNP_SNP_AC_14769213_Lg10_254375_MAF20_254375_exon1	10	22465203
17751	AX-115198740	SNP_FB_1106430	10	22699001
3693	AX-115184326	SNP_FB_0021653	10	23071332
3694	AX-115184327	SNP_FB_0021654	10	23072571
1554	AX-105217774	RosBREEDSNP_SNP_CT_16552378_Lg10_266017_MAF20_266017_exon1	10	23072929
854	AX-115184332	RosBREEDSNP_SNP_AG_16552411_Lg10_266017_MAF20_266017_exon1	10	23072962
1307	AX-105180950	RosBREEDSNP_SNP_CA_16552703_Lg10_266017_MAF20_266017_exon1	10	23073254
3695	AX-115184328	SNP_FB_0021657	10	23074636
3696	AX-115184329	SNP_FB_0021659	10	23075176
3697	AX-115184330	SNP_FB_0021664	10	23077788
3698	AX-115184331	SNP_FB_0021665	10	23077861
2802	AX-115181786	RosBREEDSNP_SNP_TC_16666886_Lg10_01710_MAF50_1661320_exon2	10	23183771
855	AX-105203434	RosBREEDSNP_SNP_AG_16680919_Lg10_01710_MAF30_MDP0000226923_exon1	10	23202355
3700	AX-115184338	SNP_FB_0022001	10	23235539
3701	AX-115184339	SNP_FB_0022007	10	23237071
656	AX-105204439	RosBREEDSNP_SNP_AC_16718103_Lg10_01710_MAF50_20584_exon1	10	23240301
1309	AX-115184336	RosBREEDSNP_SNP_CA_16720641_Lg10_01710_MAF20_1636285_exon1	10	23242844
3702	AX-115184342	SNP_FB_0022019	10	23243282
3703	AX-115184343	SNP_FB_0022025	10	23244580
859	AX-115182228	RosBREEDSNP_SNP_AG_16726719_Lg10_01710_MAF40_1666563_exon2	10	23248921
1558	AX-105205591	RosBREEDSNP_SNP_CT_16729529_Lg10_01710_MAF40_703557_exon1	10	23251734
865	AX-115182229	RosBREEDSNP_SNP_AG_16997826_Lg10_02009_MAF10_354265_exon1	10	23554223
465	AX-105208984	GDsnp02009	10	23555573
3704	AX-115184347	SNP_FB_0022301	10	23567971
3705	AX-115184348	SNP_FB_0022305	10	23569626
1559	AX-105193748	RosBREEDSNP_SNP_CT_17032808_Lg10_02009_MAF50_112286_exon1	10	23572855
3708	AX-115184351	SNP_FB_0022313	10	23573431
3709	AX-115184352	SNP_FB_0022314	10	23573570
2807	AX-105207878	RosBREEDSNP_SNP_TC_17036268_Lg10_02009_MAF30_1683116_exon1	10	23576314
866	AX-115182230	RosBREEDSNP_SNP_AG_17040479_Lg10_02009_MAF20_487699_exon2	10	23580527
1560	AX-115182447	RosBREEDSNP_SNP_CT_17043353_Lg10_02009_MAF30_1651924_exon5	10	23583400
1561	AX-105214120	RosBREEDSNP_SNP_CT_17046031_Lg10_02009_MAF40_MDP0000142019_exon2	10	23586078
3711	AX-115184355	SNP_FB_0023032	10	23874346
3713	AX-105188294	SNP_FB_0023034	10	23874793
3714	AX-115184358	SNP_FB_0023045	10	23876913
1316	AX-105185396	RosBREEDSNP_SNP_CA_17592310_Lg10_01987_MAF50_1660462_exon1	10	24081811
3715	AX-115184361	SNP_FB_0023484	10	24082002
3716	AX-115184362	SNP_FB_0023485	10	24082236
3717	AX-115184363	SNP_FB_0023486	10	24082640
3718	AX-105208467	SNP_FB_0023488	10	24083101
3720	AX-105179374	SNP_FB_0023491	10	24083428
3721	AX-115184365	SNP_FB_0023495	10	24085452
460	AX-105186879	GDsnp01987	10	24086957
3724	AX-115184368	SNP_FB_0024056	10	24446681
3725	AX-115184369	SNP_FB_0024057	10	24446775
1574	AX-105181890	RosBREEDSNP_SNP_CT_17892578_Lg10_02252_MAF20_MDP0000300397_exon2	10	24474983
661	AX-115182167	RosBREEDSNP_SNP_AC_17894779_Lg10_02252_MAF50_1673029_exon1	10	24477184
2109	AX-105186871	RosBREEDSNP_SNP_GA_17911896_Lg10_02252_MAF30_MDP0000125644_exon1	10	24492608
2815	AX-105217455	RosBREEDSNP_SNP_TC_17914122_Lg10_02252_MAF40_1669028_exon6	10	24494830
3733	AX-115184378	SNP_FB_0024602	10	24684052
3735	AX-115184380	SNP_FB_0024619	10	24687945
3738	AX-115184383	SNP_FB_0024628	10	24690095
3740	AX-115184388	SNP_FB_0025080	10	25136376
3741	AX-115184389	SNP_FB_0025081	10	25136791
879	AX-115184385	RosBREEDSNP_SNP_AG_18475950_Lg10_01832_MAF20_546977_exon1	10	25137022
3742	AX-115184390	SNP_FB_0025089	10	25138463
3743	AX-115184392	SNP_FB_0025093	10	25138925
3744	AX-115184393	SNP_FB_0025095	10	25139485
3745	AX-115184394	SNP_FB_0025096	10	25140428
14512	AX-115184465	SNP_FB_0831296	10	25164436
14513	AX-115184466	SNP_FB_0831297	10	25164523
14514	AX-115184467	SNP_FB_0831298	10	25164718
14515	AX-115184468	SNP_FB_0831299	10	25164789
420	AX-115184475	GDsnp01832	10	25167714
14517	AX-115184471	SNP_FB_0831315	10	25169986
14518	AX-115184472	SNP_FB_0831317	10	25170132
3746	AX-115184395	SNP_FB_0026018	10	25567242
3747	AX-115184396	SNP_FB_0026022	10	25568125
3748	AX-115184397	SNP_FB_0026024	10	25569160
3749	AX-115184398	SNP_FB_0026026	10	25569497
3750	AX-115184399	SNP_FB_0026038	10	25573067
3752	AX-115184401	SNP_FB_0026048	10	25574942
3753	AX-115184402	SNP_FB_0026051	10	25575315
14520	AX-115184479	SNP_FB_0831640	10	25598331
14521	AX-115184480	SNP_FB_0831641	10	25598851
3759	AX-115184408	SNP_FB_0027058	10	25982093
2269	AX-115182642	RosBREEDSNP_SNP_GA_30265584_Lg10_00734_MAF50_28473_exon1	10	26207794
3761	AX-115184413	SNP_FB_0027472	10	26265491
3763	AX-115184415	SNP_FB_0027479	10	26266663
3764	AX-115184416	SNP_FB_0027480	10	26267118
893	AX-105177644	RosBREEDSNP_SNP_AG_19497678_Lg10_02183_MAF50_MDP0000552413_exon1	10	26270056
3765	AX-115184417	SNP_FB_0027504	10	26271636
3770	AX-115184428	SNP_FB_0028116	10	26507273
3771	AX-115184429	SNP_FB_0028123	10	26509147
14524	AX-115184495	SNP_FB_0832349	10	26562245
14525	AX-115184498	SNP_FB_0832353	10	26562722
14526	AX-115184499	SNP_FB_0832361	10	26564582
14527	AX-115184500	SNP_FB_0832368	10	26565319
2586	AX-115181784	RosBREEDSNP_SNP_GT_20013910_Lg10_00869_MAF50_924537_exon1	10	26791005
3775	AX-115184433	SNP_FB_0028767	10	26825052
3777	AX-115184436	SNP_FB_0028771	10	26827133
3778	AX-115184437	SNP_FB_0028775	10	26827522
3779	AX-115184438	SNP_FB_0028781	10	26828318
3781	AX-115184440	SNP_FB_0028786	10	26829124
227	AX-105187671	GDsnp00869	10	26829337
2587			10	26829337
3782	AX-115184442	SNP_FB_0028790	10	26830783
3784	AX-115184451	SNP_FB_0029596	10	27254315
3785	AX-115184452	SNP_FB_0029600	10	27254571
911	AX-115184459	RosBREEDSNP_SNP_AG_20810437_Lg10_PG_MAF30_316307_exon1	10	27254647
3786	AX-115184453	SNP_FB_0029601	10	27254744
3787	AX-115184454	SNP_FB_0029606	10	27255898
3788	AX-115184455	SNP_FB_0029607	10	27255965
3789	AX-115184456	SNP_FB_0029608	10	27256059
3791	AX-115184458	SNP_FB_0029622	10	27259465
3233	AX-115182937	RosBREEDSNP_SNP_TG_20833228_Lg10_PG_MAF50_184244_exon1	10	27277061
30	AX-115181959	FEM_cg_08	10	27285973
17	AX-115181960	FEM_cg_09	10	27286808
31	AX-115181960	FEM_cg_09	10	27286808
11	AX-115181944	FEM_cg_10	10	27287251
12			10	27287463
18	AX-115181945	FEM_cg_11,FEM_cg_18	10	27287463
19	AX-115181950	FEM_cg_19,FEM_cg_19-bis	10	27287583
20			10	27287583
21	AX-115181947	FEM_cg_13,FEM_cg_21	10	27288104
14	AX-105205506	FEM_cg_14	10	27289122
14529	AX-115184447	SNP_FB_0832811	10	27295107
14530	AX-115184448	SNP_FB_0832819	10	27296200
14531	AX-115184449	SNP_FB_0832820	10	27296268
3792	AX-115184463	SNP_FB_0030341	10	27642281
14533	AX-115184462	SNP_FB_0833000	10	28139652
610	AX-115184488	RosBREED_SNP_GT_22408468_Lg10	10	28626085
3796	AX-115184486	SNP_FB_0031460	10	28627461
2874	AX-105183578	RosBREEDSNP_SNP_TC_22513868_Lg10_RosCOS139_MAF30_1647136_exon1	10	28781545
3800	AX-115184492	SNP_FB_0031578	10	28781823
3801	AX-115184493	SNP_FB_0031580	10	28782183
3802	AX-115184494	SNP_FB_0031585	10	28784877
2173	AX-105218064	RosBREEDSNP_SNP_GA_22517441_Lg10_RosCOS139_MAF30_122447_exon2	10	28785118
2175	AX-115182617	RosBREEDSNP_SNP_GA_22571534_Lg10_RosCOS139_MAF50_1647758_exon3	10	28839161
3804	AX-115184502	SNP_FB_0032300	10	29217012
3805	AX-115184503	SNP_FB_0032554	10	29380168
3806	AX-115184504	SNP_FB_0032556	10	29380666
3808	AX-115184506	SNP_FB_0032566	10	29384896
2179	AX-105222664	RosBREEDSNP_SNP_GA_23270798_Lg10_RosCOS1786_MAF50_1631898_exon1	10	29385014
3809	AX-115184507	SNP_FB_0032576	10	29387569
3810	AX-115184508	SNP_FB_0032577	10	29387683
3811	AX-115184509	SNP_FB_0032578	10	29388098
3812	AX-115184510	SNP_FB_0032582	10	29388941
2880	AX-105206028	RosBREEDSNP_SNP_TC_23285470_Lg10_RosCOS1786_MAF30_1646669_exon4	10	29399688
3426	AX-115183956	SNP_FB_0002632	10	2972779
3428	AX-115183958	SNP_FB_0002637	10	2973601
3813	AX-115184511	SNP_FB_0033002	10	29742419
3815	AX-115184513	SNP_FB_0033008	10	29744889
3430	AX-115183960	SNP_FB_0002644	10	2975006
3431	AX-115183961	SNP_FB_0002646	10	2975144
3432	AX-115183962	SNP_FB_0002649	10	2976338
3817	AX-115184515	SNP_FB_0033445	10	30033191
3818	AX-115184516	SNP_FB_0033447	10	30033658
3821	AX-115184520	SNP_FB_0033462	10	30037841
2887	AX-105193700	RosBREEDSNP_SNP_TC_23908228_Lg10_RosCOS2910_MAF20_MDP0000186156_exon8	10	30039807
3823	AX-115184522	SNP_FB_0033468	10	30040443
1643	AX-115184523	RosBREEDSNP_SNP_CT_23910513_Lg10_RosCOS2910_MAF20_MDP0000186156_exon2	10	30042090
959	AX-105195663	RosBREEDSNP_SNP_AG_23955045_Lg10_RosCOS2910_MAF10_524469_exon2	10	30088711
2613	AX-115182753	RosBREEDSNP_SNP_GT_2479664_Lg10_01909_MAF40_257666_exon1	10	3016864
2903	AX-115182844	RosBREEDSNP_SNP_TC_2484105_Lg10_01909_MAF50_1620158_exon4	10	3022149
3824	AX-115184524	SNP_FB_0034085	10	30378455
2905	AX-105176242	RosBREEDSNP_SNP_TC_2498716_Lg10_01909_MAF20_320920_exon1	10	3037910
3826	AX-115184526	SNP_FB_0034088	10	30379241
3827	AX-115184527	SNP_FB_0034089	10	30379761
2611	AX-115182752	RosBREEDSNP_SNP_GT_24273907_Lg10_RosCOS3104_MAF50_1653415_exon2	10	30410973
969	AX-105218684	RosBREEDSNP_SNP_AG_24294786_Lg10_RosCOS3104_MAF30_1641181_exon2	10	30430237
3842	AX-115184545	SNP_FB_0034805	10	30606865
3843	AX-115184546	SNP_FB_0034806	10	30607442
3844	AX-115184547	SNP_FB_0034809	10	30607956
2213	AX-115182629	RosBREEDSNP_SNP_GA_25256330_Lg10_01264_MAF50_MDP0000175037_exon5	10	30655248
3848	AX-115184567	SNP_FB_0035181	10	31081479
14535	AX-115184560	SNP_FB_0833930	10	31214527
14538	AX-115184563	SNP_FB_0833947	10	31221981
14539	AX-115184564	SNP_FB_0833948	10	31222178
2216	AX-105213486	RosBREEDSNP_SNP_GA_2553386_Lg10_00839_MAF40_MDP0000424666_exon2	10	3134917
14449	AX-115183975	SNP_FB_0825437	10	3154307
14451	AX-115183977	SNP_FB_0825447	10	3157699
3858	AX-115184578	SNP_FB_0036154	10	31583907
2916	AX-115184583	RosBREEDSNP_SNP_TC_26516335_Lg10_00971_MAF20_MDP0000204582_exon5	10	31584382
3859	AX-115184579	SNP_FB_0036156	10	31585265
3860	AX-115184580	SNP_FB_0036161	10	31586952
3861	AX-115184582	SNP_FB_0036166	10	31589292
988	AX-105201065	RosBREEDSNP_SNP_AG_26549234_Lg10_00971_MAF10_MDP0000296383_exon3	10	31605710
2917	AX-115182848	RosBREEDSNP_SNP_TC_26552010_Lg10_00971_MAF30_1679454_exon3	10	31608486
3253	AX-105193484	RosBREEDSNP_SNP_TG_26612165_Lg10_00812_MAF20_1662323_exon1	10	31668355
989	AX-105196232	RosBREEDSNP_SNP_AG_26614519_Lg10_00812_MAF30_1647399_exon1	10	31670712
692	AX-105182319	RosBREEDSNP_SNP_AC_26616826_Lg10_00812_MAF30_408812_exon1	10	31673019
216	AX-115182007	GDsnp00812	10	31721402
3863	AX-115184585	SNP_FB_0036756	10	31958018
3864	AX-115184586	SNP_FB_0036757	10	31958100
3865	AX-115184587	SNP_FB_0036760	10	31959453
3866	AX-115184588	SNP_FB_0036761	10	31959684
289	AX-115181781	GDsnp01264	10	32165009
3436	AX-115183966	SNP_FB_0003096	10	3249261
3438	AX-115183969	SNP_FB_0003104	10	3250894
3439	AX-115183970	SNP_FB_0003106	10	3251242
3440	AX-115183971	SNP_FB_0003107	10	3251364
3442	AX-115183973	SNP_FB_0003114	10	3252966
3869	AX-115184594	SNP_FB_0037831	10	32736814
3870	AX-115184595	SNP_FB_0037836	10	32737647
3871	AX-115184596	SNP_FB_0037837	10	32737659
3872	AX-115184597	SNP_FB_0037842	10	32739133
3873	AX-115184598	SNP_FB_0037843	10	32739247
3874	AX-115184599	SNP_FB_0037844	10	32739627
1679	AX-105217359	RosBREEDSNP_SNP_CT_27656951_Lg10_268464__268464_exon1	10	32739747
3877	AX-115184602	SNP_FB_0037856	10	32744415
14541	AX-115184603	SNP_FB_0834908	10	33350017
14542	AX-115184604	SNP_FB_0834909	10	33350038
14543	AX-115184605	SNP_FB_0834913	10	33352130
14544	AX-115184607	SNP_FB_0834922	10	33355787
3880	AX-115184613	SNP_FB_0038514	10	33546776
1012	AX-115184618	RosBREEDSNP_SNP_AG_28354774_Lg10_148145_MAF30_148145_exon2	10	33547665
3881	AX-115184614	SNP_FB_0038518	10	33548915
3882	AX-115184615	SNP_FB_0038519	10	33549516
100	AX-105218307	GDsnp00257	10	33779941
14545	AX-115184619	SNP_FB_0835173	10	33816493
3256	AX-115184631	RosBREEDSNP_SNP_TG_28610777_Lg10_CONS61_MAF10_1659422_exon7	10	33816726
14546	AX-115184620	SNP_FB_0835174	10	33816893
14548	AX-115184622	SNP_FB_0835177	10	33817243
1691	AX-105211534	RosBREEDSNP_SNP_CT_28632998_Lg10_CONS61_MAF50_412419_exon1	10	33840499
2	AX-105201686	CONS61	10	33844781
3889	AX-115184635	SNP_FB_0039053	10	33905824
3890	AX-115184636	SNP_FB_0039054	10	33905884
3894	AX-115184640	SNP_FB_0039070	10	33910444
3897	AX-115184646	SNP_FB_0039680	10	34511860
3898	AX-115184648	SNP_FB_0039685	10	34512477
3899	AX-115184649	SNP_FB_0039699	10	34516219
1371	AX-115184654	RosBREEDSNP_SNP_CA_29020445_Lg10_01570_MAF40_MDP0000131641_exon2	10	34518446
3901	AX-115184651	SNP_FB_0039710	10	34519483
3902	AX-115184652	SNP_FB_0039712	10	34519769
3903	AX-115184653	SNP_FB_0039713	10	34520702
1018	AX-105184787	RosBREEDSNP_SNP_AG_29025500_Lg10_01570_MAF20_1630596_exon8	10	34523501
1695	AX-115182487	RosBREEDSNP_SNP_CT_29044684_Lg10_01570_MAF30_1643794_exon1	10	34545849
3905	AX-115184656	SNP_FB_0040123	10	34711202
11491	AX-115195157	SNP_FB_0605830	10	35052353
11490	AX-115195156	SNP_FB_0605829	10	35052819
11489	AX-115195155	SNP_FB_0605825	10	35053467
11488	AX-115195154	SNP_FB_0605824	10	35053572
11487	AX-115195152	SNP_FB_0605818	10	35056184
11485	AX-115195146	SNP_FB_0605153	10	35437431
11484	AX-115195145	SNP_FB_0605152	10	35437810
11483	AX-115195144	SNP_FB_0605151	10	35438091
11482	AX-115195143	SNP_FB_0605148	10	35438558
11481	AX-115195142	SNP_FB_0605147	10	35438699
3908	AX-115184670	SNP_FB_0040406	10	35588327
3909	AX-115184671	SNP_FB_0040410	10	35588710
3910	AX-115184672	SNP_FB_0040411	10	35588790
3911	AX-115184674	SNP_FB_0040418	10	35591214
3912	AX-115184676	SNP_FB_0040423	10	35592503
3914	AX-115184678	SNP_FB_0040425	10	35592672
3922	AX-115184686	SNP_FB_0040452	10	35617830
3923	AX-115184687	SNP_FB_0040453	10	35618047
3924	AX-115184688	SNP_FB_0040454	10	35618101
1028	AX-105191916	RosBREEDSNP_SNP_AG_29917745_Lg10_00346_MAF30_695159_exon1	10	35618293
3925	AX-115184689	SNP_FB_0040463	10	35621183
1380	AX-115184698	RosBREEDSNP_SNP_CA_30206374_Lg10_00734_MAF20_1635521_exon1	10	35903292
3926	AX-115184691	SNP_FB_0041073	10	35903293
3927	AX-115184692	SNP_FB_0041076	10	35904126
3928	AX-115184694	SNP_FB_0041081	10	35905299
3929	AX-115184695	SNP_FB_0041082	10	35905742
3930	AX-115184696	SNP_FB_0041084	10	35906520
205	AX-115182004	GDsnp00734	10	35919409
3933	AX-115184700	SNP_FB_0041570	10	36102990
3934	AX-115184701	SNP_FB_0041573	10	36103394
3935	AX-115184702	SNP_FB_0041574	10	36103750
3936	AX-115184703	SNP_FB_0041579	10	36104142
3937	AX-115184704	SNP_FB_0041586	10	36105326
3938	AX-115184705	SNP_FB_0041587	10	36106143
2961	AX-115184709	RosBREEDSNP_SNP_TC_30393147_Lg10_01299_MAF10_MDP0000292611_exon5	10	36107638
294	AX-105178576	GDsnp01299	10	36109755
3940	AX-115184707	SNP_FB_0041596	10	36110052
3265	AX-105196235	RosBREEDSNP_SNP_TG_30396941_Lg10_01299_MAF30_519689_exon1	10	36111436
3941	AX-115184710	SNP_FB_0042073	10	36313872
613	AX-115184716	RosBREED_SNP_TC_30595771_Lg10	10	36313982
3942	AX-115184712	SNP_FB_0042076	10	36316171
3943	AX-115184713	SNP_FB_0042077	10	36316174
3945	AX-115184715	SNP_FB_0042083	10	36318157
2969	AX-115181787	RosBREEDSNP_SNP_TC_31238010_Lg10_01908_MAF20_MDP0000222736_exon5	10	36547260
3951	AX-115184724	SNP_FB_0042563	10	36567562
3952	AX-115184725	SNP_FB_0042567	10	36568241
3954	AX-115184727	SNP_FB_0042577	10	36570279
3955	AX-115184728	SNP_FB_0042578	10	36570389
3957	AX-115184730	SNP_FB_0042597	10	36576263
3958	AX-115184731	SNP_FB_0042598	10	36576274
2282	AX-115182647	RosBREEDSNP_SNP_GA_31279293_Lg10_01908_MAF40_689898_exon1	10	36578921
1729	AX-115182495	RosBREEDSNP_SNP_CT_31299431_Lg10_01961_MAF20_220114_exon1	10	36599120
1730	AX-105177517	RosBREEDSNP_SNP_CT_31306024_Lg10_01961_MAF30_1648747_exon1	10	36605679
1732	AX-105178287	RosBREEDSNP_SNP_CT_31331375_Lg10_01961_MAF50_1619986_exon1	10	36630944
3269	AX-105175174	RosBREEDSNP_SNP_TG_31345666_Lg10_01961_MAF40_1648465_exon3	10	36651017
3444	AX-115183979	SNP_FB_0003482	10	3681690
16808	AX-115184551	SNP_FB_1054768	10	36838439
16809	AX-115184552	SNP_FB_1054769	10	36838474
16810	AX-115184553	SNP_FB_1054771	10	36838695
16811	AX-115184554	SNP_FB_1054772	10	36838767
16812	AX-115184555	SNP_FB_1054774	10	36839222
16813	AX-115184556	SNP_FB_1054781	10	36841065
16814	AX-115184557	SNP_FB_1054784	10	36841642
16816	AX-115184559	SNP_FB_1054790	10	36843480
3445	AX-115183980	SNP_FB_0003485	10	3684367
3446	AX-115183981	SNP_FB_0003489	10	3684983
3447	AX-115183982	SNP_FB_0003490	10	3685125
3448	AX-115183983	SNP_FB_0003491	10	3685790
444	AX-115183984	GDsnp01909	10	3686060
3960	AX-115184735	SNP_FB_0043315	10	36956268
2289	AX-105175674	RosBREEDSNP_SNP_GA_31676157_Lg10_00099_MAF30_407257_exon4	10	36957085
3961	AX-115184736	SNP_FB_0043317	10	36957279
3962	AX-115184737	SNP_FB_0043319	10	36957953
3963	AX-115184738	SNP_FB_0043320	10	36958532
3964	AX-115184739	SNP_FB_0043322	10	36958901
3965	AX-115184740	SNP_FB_0043323	10	36960044
3966	AX-115184741	SNP_FB_0043324	10	36960439
3967	AX-115184742	SNP_FB_0043325	10	36960590
56	AX-105222346	GDsnp00099	10	37055528
3968	AX-115184750	SNP_FB_0044155	10	37423107
3970	AX-115184752	SNP_FB_0044163	10	37425647
3971	AX-115184753	SNP_FB_0044165	10	37426192
3973	AX-115184755	SNP_FB_0044414	10	37599522
3974	AX-115184756	SNP_FB_0044418	10	37600865
3975	AX-115184757	SNP_FB_0044419	10	37600931
3976	AX-115184758	SNP_FB_0044425	10	37603508
2985	AX-105219951	RosBREEDSNP_SNP_TC_32157764_Lg10_257441__257441_exon2	10	37603889
3977	AX-115184759	SNP_FB_0044428	10	37604298
3978	AX-115184760	SNP_FB_0044430	10	37605429
2299	AX-115181791	RosBREEDSNP_SNP_GA_32372997_Lg10_RosCOS2362_MAF20_1643940_exon1	10	37809619
2643	AX-115181792	RosBREEDSNP_SNP_GT_32395620_Lg10_RosCOS2362_MAF30_1644148_exon2	10	37832244
1747	AX-115181790	RosBREEDSNP_SNP_CT_32402084_Lg10_RosCOS2362_MAF40_MDP0000383515_exon5	10	37838711
3979	AX-115184766	SNP_FB_0044801	10	37939352
3983	AX-115184770	SNP_FB_0044822	10	37948219
1063	AX-115182287	RosBREEDSNP_SNP_AG_32730568_Lg10_RosCOS3231_MAF50_492103_exon1	10	38213067
1756	AX-105196077	RosBREEDSNP_SNP_CT_32751652_Lg10_RosCOS3231_MAF40_MDP0000317596_exon2	10	38237118
3984	AX-105178117	SNP_FB_0045153	10	38238441
3986	AX-115184780	SNP_FB_0045158	10	38240726
3990	AX-115184795	SNP_FB_0045917	10	38695755
3991	AX-115184796	SNP_FB_0045920	10	38697551
3992	AX-105201012	SNP_FB_0045926	10	38700287
3994	AX-115184798	SNP_FB_0046458	10	38965547
3995	AX-115184799	SNP_FB_0046460	10	38974048
1770	AX-105179652	RosBREEDSNP_SNP_CT_33483733_Lg10_01683_MAF40_160757_exon3	10	38974208
719	AX-105199797	RosBREEDSNP_SNP_AC_33501094_Lg10_01683_MAF50_MDP0000305859_exon5	10	38991567
1771	AX-115182505	RosBREEDSNP_SNP_CT_33506050_Lg10_01683_MAF40_1685754_exon2	10	38996516
3004	AX-105199564	RosBREEDSNP_SNP_TC_33513449_Lg10_01683_MAF30_1630378_exon3	10	39003912
3005	AX-105186716	RosBREEDSNP_SNP_TC_33520271_Lg10_01683_MAF30_MDP0000305861_exon12	10	39010743
1785	AX-115181783	RosBREEDSNP_SNP_CT_34936228_Lg10_00258_MAF20_MDP0000311107_exon7	10	39214074
14558	AX-115184749	SNP_FB_0837602	10	39281985
14557	AX-115184748	SNP_FB_0837587	10	39283851
14556	AX-115184747	SNP_FB_0837578	10	39285430
14555	AX-115184746	SNP_FB_0837576	10	39285662
14554	AX-115184744	SNP_FB_0837574	10	39286050
14553	AX-115184743	SNP_FB_0837564	10	39287705
4012	AX-115184819	SNP_FB_0048115	10	39392645
4010	AX-115184817	SNP_FB_0048108	10	39393670
4009	AX-115184816	SNP_FB_0048104	10	39396403
4008	AX-115184815	SNP_FB_0048102	10	39396831
4007	AX-115184814	SNP_FB_0048100	10	39398573
4037	AX-115184847	SNP_FB_0049832	10	39832745
3040	AX-105185129	RosBREEDSNP_SNP_TC_36052300_Lg10_RosCOS2135_MAF30_478061_exon1	10	39836749
4040	AX-115184850	SNP_FB_0049850	10	39838690
4044	AX-115184854	SNP_FB_0049856	10	39839876
4045	AX-115184855	SNP_FB_0049857	10	39840113
4046	AX-115184856	SNP_FB_0049859	10	39840801
1108	AX-115182307	RosBREEDSNP_SNP_AG_36091067_Lg10_RosCOS2135_MAF40_474692_exon1	10	39878324
4047	AX-115184857	SNP_FB_0049924	10	39883967
4048	AX-115184859	SNP_FB_0049926	10	39885551
1109	AX-115184860	RosBREEDSNP_SNP_AG_36100460_Lg10_RosCOS2135_MAF50_1630257_exon1	10	39887110
14453	AX-115183998	SNP_FB_0825590	10	4008207
4049	AX-115184861	SNP_FB_0050201	10	40085460
4050	AX-115184862	SNP_FB_0050202	10	40085865
4052	AX-115184864	SNP_FB_0050205	10	40086241
4054	AX-115184866	SNP_FB_0050213	10	40089021
4055	AX-115184867	SNP_FB_0050215	10	40089479
391	AX-105179063	GDsnp01761	10	40450443
4060	AX-115184873	SNP_FB_0050921	10	40460834
4061	AX-115184874	SNP_FB_0050923	10	40462568
4062	AX-115184875	SNP_FB_0050930	10	40463792
4063	AX-115184876	SNP_FB_0050932	10	40464865
4064	AX-115184877	SNP_FB_0050933	10	40465729
14564	AX-115184772	SNP_FB_0838415	10	40599909
14567	AX-115184775	SNP_FB_0838432	10	40605321
14569	AX-115184777	SNP_FB_0838443	10	40608168
14570	AX-115184778	SNP_FB_0838444	10	40608440
3449	AX-115183985	SNP_FB_0004014	10	4067944
3450	AX-115183986	SNP_FB_0004016	10	4068130
3451	AX-115183987	SNP_FB_0004019	10	4068469
3452	AX-115183988	SNP_FB_0004021	10	4068662
3453	AX-115183989	SNP_FB_0004023	10	4069016
2304	AX-115183996	RosBREEDSNP_SNP_GA_3285289_Lg10_01947_MAF30_MDP0000226451_exon3	10	4070600
3455	AX-115183991	SNP_FB_0004038	10	4071667
3456	AX-115183992	SNP_FB_0004040	10	4072091
3457	AX-115183993	SNP_FB_0004044	10	4072613
3458	AX-115183994	SNP_FB_0004046	10	4072780
4066	AX-115184879	SNP_FB_0051411	10	40733095
3459	AX-115183995	SNP_FB_0004049	10	4073330
4067	AX-115184880	SNP_FB_0051414	10	40734486
1115	AX-105199624	RosBREEDSNP_SNP_AG_36862797_Lg10_00405_MAF40_1646844_exon1	10	40735032
4070	AX-115184883	SNP_FB_0051420	10	40735740
4071	AX-115184884	SNP_FB_0051422	10	40736010
4074	AX-115184887	SNP_FB_0051435	10	40737619
10	AX-115181943	FEM_cg_01	10	40755204
142	AX-105218663	GDsnp00405	10	40755204
3290	AX-115182947	RosBREEDSNP_SNP_TG_36883478_Lg10_00405_MAF30_281824_exon1	10	40755663
24	AX-115181954	FEM_cg_03	10	40756179
25	AX-115181955	FEM_cg_04	10	40756461
1808	AX-105197120	RosBREEDSNP_SNP_CT_36885663_Lg10_00405_MAF30_1641843_exon1	10	40757835
2658	AX-115182763	RosBREEDSNP_SNP_GT_36887888_Lg10_00405_MAF50_770935_exon1	10	40760060
2305	AX-105184494	RosBREEDSNP_SNP_GA_3294683_Lg10_01947_MAF20_MDP0000226451_exon18	10	4080014
4076	AX-115184890	SNP_FB_0051740	10	40890902
4077	AX-115184892	SNP_FB_0051743	10	40892043
4078	AX-115184894	SNP_FB_0051751	10	40892906
4080	AX-115184896	SNP_FB_0051759	10	40894091
3049	AX-105214054	RosBREEDSNP_SNP_TC_36985238_Lg10_00604_MAF20_394414_exon1	10	40894148
4081	AX-115184898	SNP_FB_0051764	10	40894832
4083	AX-115184901	SNP_FB_0051784	10	40898708
3051	AX-115182883	RosBREEDSNP_SNP_TC_37031349_Lg10_00604_MAF50_165531_exon3	10	40919312
173	AX-105177423	GDsnp00604	10	40920633
1415	AX-115182406	RosBREEDSNP_SNP_CA_37052690_Lg10_00604_MAF30_1671079_exon3	10	40945170
3053	AX-105214253	RosBREEDSNP_SNP_TC_37072737_Lg10_00604_MAF10_MDP0000691383_exon1	10	40965599
4084	AX-115184902	SNP_FB_0051942	10	40965806
3001	AX-115182865	RosBREEDSNP_SNP_TC_3332541_Lg10_01947_MAF50_327449_exon1	10	4124251
4086	AX-115184905	SNP_FB_0052470	10	41369039
4087	AX-115184906	SNP_FB_0052472	10	41369267
4089	AX-115184908	SNP_FB_0052480	10	41370313
4092	AX-115184912	SNP_FB_0052510	10	41374791
2651	AX-105215023	RosBREEDSNP_SNP_GT_3353551_Lg10_01947_MAF30_MDP0000950062_exon1	10	4150589
2389	AX-105188018	RosBREEDSNP_SNP_GA_4045102_Lg10_01810_MAF20_1636495_exon3	10	4882665
1835	AX-105207955	RosBREEDSNP_SNP_CT_4041727_Lg10_01810_MAF50_1646123_exon1	10	4886034
3464	AX-115184005	SNP_FB_0005008	10	4892756
3463	AX-115184004	SNP_FB_0005006	10	4894219
3461	AX-115184002	SNP_FB_0005003	10	4895187
1833	AX-105218916	RosBREEDSNP_SNP_CT_4032707_Lg10_01810_MAF30_483396_exon2	10	4895437
7198	AX-115189530	SNP_FB_0275984	10	4932672
14432	AX-115183902	SNP_FB_0824887	10	523498
406	AX-115183903	GDsnp01789	10	557767
3393	AX-115183904	SNP_FB_0000582	10	562459
3391	AX-115183895	SNP_FB_0000529	10	582222
3389	AX-115183893	SNP_FB_0000521	10	584228
3388	AX-115183892	SNP_FB_0000517	10	585546
4134	AX-115184989	SNP_FB_0055202	10	5935404
4135	AX-115184990	SNP_FB_0055205	10	5935933
4136	AX-115184991	SNP_FB_0055215	10	5937629
4137	AX-115184992	SNP_FB_0055223	10	5939123
4138	AX-115184993	SNP_FB_0055224	10	5939276
14582	AX-115184982	SNP_FB_0839800	10	5981580
14583	AX-115184983	SNP_FB_0839802	10	5982567
14585	AX-115184986	SNP_FB_0839808	10	5985174
3493	AX-115184045	SNP_FB_0008612	10	6020314
3495	AX-115184047	SNP_FB_0008628	10	6023239
3496	AX-115184048	SNP_FB_0008635	10	6023801
3497	AX-115184049	SNP_FB_0008637	10	6024213
14474	AX-115184199	SNP_FB_0826633	10	6057096
14477	AX-115184202	SNP_FB_0826637	10	6057813
14478	AX-115184203	SNP_FB_0826638	10	6057895
14479	AX-115184204	SNP_FB_0826639	10	6058182
14480	AX-115184205	SNP_FB_0826641	10	6058631
3498	AX-115184050	SNP_FB_0009203	10	6356282
3500	AX-115184052	SNP_FB_0009209	10	6357584
3501	AX-115184053	SNP_FB_0009212	10	6357815
3502	AX-115184054	SNP_FB_0009214	10	6357929
3503	AX-115184055	SNP_FB_0009218	10	6358659
3504	AX-115184056	SNP_FB_0009219	10	6358690
3505	AX-115184057	SNP_FB_0009220	10	6359004
3507	AX-115184059	SNP_FB_0009237	10	6361343
3508	AX-115184060	SNP_FB_0009256	10	6364362
3509	AX-115184065	SNP_FB_0009743	10	6616423
3510	AX-115184066	SNP_FB_0009745	10	6616581
3512	AX-115184068	SNP_FB_0009753	10	6618134
473	AX-115184072	GDsnp02051	10	6620407
3514	AX-115184071	SNP_FB_0009773	10	6621033
3328	AX-105202630	RosBREEDSNP_SNP_TG_7167616_Lg10_02051_MAF40_1633843_exon1	10	6623015
3144	AX-105216965	RosBREEDSNP_SNP_TC_7179858_Lg10_02051_MAF20_1673901_exon1	10	6634250
3515	AX-115184080	SNP_FB_0010446	10	7066230
3517	AX-115184082	SNP_FB_0010458	10	7068058
3518	AX-115184083	SNP_FB_0010475	10	7071701
12973	AX-115197428	SNP_FB_0716928	10	7120756
12972	AX-115197427	SNP_FB_0716927	10	7120902
12971	AX-115197426	SNP_FB_0716924	10	7121123
230	AX-105224249	GDsnp00875	10	7351167
3598	AX-105204030	SNP_FB_0014746	10	7835603
780	AX-105201803	RosBREEDSNP_SNP_AG_10765940_Lg10_01867_MAF50_246782_exon2	10	7837638
3597	AX-115184192	SNP_FB_0014738	10	7837900
3596	AX-115184191	SNP_FB_0014733	10	7838464
3595	AX-115184190	SNP_FB_0014728	10	7839448
3592	AX-115184187	SNP_FB_0014722	10	7840579
429	AX-115182079	GDsnp01867	10	7859599
3589	AX-115184182	SNP_FB_0014567	10	7883902
3194	AX-105222131	RosBREEDSNP_SNP_TG_10714844_Lg10_01867_MAF10_1682371_exon7	10	7884867
3587	AX-115184179	SNP_FB_0014555	10	7885784
1465	AX-115184183	RosBREEDSNP_SNP_CT_10712688_Lg10_01867_MAF20_547051_exon1	10	7887052
3586	AX-115184178	SNP_FB_0014551	10	7887430
3584	AX-115184174	SNP_FB_0014536	10	7906113
3583	AX-115184173	SNP_FB_0014531	10	7906550
3582	AX-115184172	SNP_FB_0014529	10	7906802
3625	AX-115184234	SNP_FB_0016692	10	8034054
815	AX-105211625	RosBREEDSNP_SNP_AG_13033111_Lg10_RosCOS724_MAF40_MDP0000193868_exon3	10	8320507
3636	AX-115184246	SNP_FB_0017214	10	8350156
3637	AX-115184247	SNP_FB_0017215	10	8351621
3639	AX-115184249	SNP_FB_0017218	10	8352318
3640	AX-115184250	SNP_FB_0017219	10	8352375
3641	AX-115184251	SNP_FB_0017223	10	8353984
3642	AX-115184252	SNP_FB_0017224	10	8354082
817	AX-105195460	RosBREEDSNP_SNP_AG_13074449_Lg10_RosCOS724_MAF10_1631293_exon2	10	8354271
3643	AX-115184253	SNP_FB_0017225	10	8354669
3644	AX-115184254	SNP_FB_0017226	10	8355537
14501	AX-115184345	SNP_FB_0829833	10	8409173
14502	AX-115184346	SNP_FB_0829841	10	8413547
3395	AX-115183906	SNP_FB_0000870	10	87660
2022	AX-115182576	RosBREEDSNP_SNP_GA_12451235_Lg10_00176_MAF20_1637244_exon4	10	8920186
2755	AX-115182791	RosBREEDSNP_SNP_TC_12433407_Lg10_00176_MAF20_1629673_exon1	10	8938011
3621	AX-115184229	SNP_FB_0016491	10	8946437
3620	AX-115184228	SNP_FB_0016486	10	8947861
1503	AX-105203570	RosBREEDSNP_SNP_CT_12422488_Lg10_00176_MAF30_MDP0000293745_exon1	10	8948930
3619	AX-115184227	SNP_FB_0016482	10	8949332
3618	AX-115184226	SNP_FB_0016473	10	8952111
3617	AX-115184225	SNP_FB_0015921	10	9282176
3616	AX-115184224	SNP_FB_0015919	10	9282383
3614	AX-115184221	SNP_FB_0015895	10	9288116
3613	AX-115184220	SNP_FB_0015893	10	9289123
3612	AX-115184218	SNP_FB_0015890	10	9290511
3200	AX-115182928	RosBREEDSNP_SNP_TG_12055755_Lg10_RosCOS2353_MAF50_1665006_exon5	10	9330208
2014	AX-115182573	RosBREEDSNP_SNP_GA_12053580_Lg10_RosCOS2353_MAF20_1671141_exon4	10	9332383
634	AX-115182157	RosBREEDSNP_SNP_AC_12048247_Lg10_RosCOS2353_MAF20_1651936_exon1	10	9337715
631	AX-105179565	RosBREEDSNP_SNP_AC_11992593_Lg10_CXE1_MAF40_661200_exon1	10	9395503
1485	AX-105196510	RosBREEDSNP_SNP_CT_11952578_Lg10_CXE1_MAF10_MDP0000119954_exon1	10	9433694
3608	AX-115184212	SNP_FB_0015691	10	9434480
3607	AX-115184211	SNP_FB_0015689	10	9434715
3606	AX-115184209	SNP_FB_0015682	10	9437064
3605	AX-115184208	SNP_FB_0015674	10	9439684
16547	AX-115197585	SNP_FB_1022996	10	9722058
16548	AX-115197586	SNP_FB_1022997	10	9723737
13087	AX-115197660	SNP_FB_0726164	10	9815391
13088	AX-115197661	SNP_FB_0726166	10	9816128
13089	AX-115197662	SNP_FB_0726172	10	9818027
13090	AX-115197663	SNP_FB_0726173	10	9818757
13094	AX-115197667	SNP_FB_0726185	10	9821203
13095	AX-115197668	SNP_FB_0726189	10	9821638
1974	AX-115182560	RosBREEDSNP_SNP_CT_9480406_Lg10_00875_MAF30_268401_exon1	10	no_hits
3480	AX-115184029	SNP_FB_0007375	10	no_hits
3481	AX-115184030	SNP_FB_0007383	10	no_hits
3482	AX-115184032	SNP_FB_0007388	10	no_hits
3557	AX-115184126	SNP_FB_0013167	10	no_hits
3558	AX-115184127	SNP_FB_0013168	10	no_hits
4035	AX-115184845	SNP_FB_0049741	10	no_hits
14568	AX-115184776	SNP_FB_0838437	10	no_hits
15830	AX-115193222	SNP_FB_0964224	10	no_hits
15831	AX-115193223	SNP_FB_0964239	10	no_hits
35	AX-105203921	GDsnp00015	10	phys_lg_mismatch
1116	AX-105209691	RosBREEDSNP_SNP_AG_36898184_Lg10_00405_MAF10_MDP0000131371_exon5	10	phys_lg_mismatch
1763	AX-105206903	RosBREEDSNP_SNP_CT_3303962_Lg10_01947_MAF10_1627786_exon8	10	phys_lg_mismatch
3561	AX-115184131	SNP_FB_0013184	10	phys_lg_mismatch
3682	AX-115184314	SNP_FB_0021345	10	phys_lg_mismatch
3683	AX-115184315	SNP_FB_0021346	10	phys_lg_mismatch
3684	AX-115184316	SNP_FB_0021350	10	phys_lg_mismatch
3686	AX-115184318	SNP_FB_0021357	10	phys_lg_mismatch
3687	AX-115184319	SNP_FB_0021360	10	phys_lg_mismatch
3688	AX-115184320	SNP_FB_0021361	10	phys_lg_mismatch
3690	AX-115184322	SNP_FB_0021367	10	phys_lg_mismatch
15602	AX-115183361	SNP_FB_0942695	10	phys_lg_mismatch
15829	AX-115193221	SNP_FB_0964217	10	phys_lg_mismatch
4109	AX-115184948	SNP_FB_0053621	11	100137
7556	AX-115190002	SNP_FB_0305355	11	1007847
4110	AX-115184949	SNP_FB_0053626	11	101842
4111	AX-115184950	SNP_FB_0053629	11	103051
4112	AX-115184951	SNP_FB_0053630	11	103176
4113	AX-115184952	SNP_FB_0053634	11	104075
4114	AX-115184953	SNP_FB_0053638	11	104714
4341	AX-115185302	SNP_FB_0067274	11	10597734
4342	AX-115185303	SNP_FB_0067276	11	10598557
4343	AX-115185304	SNP_FB_0067277	11	10598643
2534	AX-105185216	RosBREEDSNP_SNP_GT_10565787_Lg11_00254_MAF50_MDP0000610179_exon1	11	10598976
4344	AX-115185305	SNP_FB_0067279	11	10599062
4345	AX-115185307	SNP_FB_0067281	11	10599902
4346	AX-115185308	SNP_FB_0067284	11	10601711
4116	AX-115184956	SNP_FB_0053652	11	106290
1277	AX-115182365	RosBREEDSNP_SNP_CA_10597805_Lg11_00254_MAF20_16913_exon1	11	10635816
2714	AX-105208414	RosBREEDSNP_SNP_TC_10600067_Lg11_00254_MAF30_876639_exon1	11	10638078
99	AX-105214157	GDsnp00254	11	10665650
1464	AX-105193922	RosBREEDSNP_SNP_CT_10708802_Lg11_186135__186135_exon1	11	10768858
4352	AX-115185314	SNP_FB_0067825	11	10875239
4351	AX-115185313	SNP_FB_0067824	11	10875243
4350	AX-115185312	SNP_FB_0067823	11	10875594
4347	AX-115185309	SNP_FB_0067812	11	10883626
16851	AX-115185008	SNP_FB_1056717	11	11076682
16852	AX-115185009	SNP_FB_1056718	11	11077220
16854	AX-115185011	SNP_FB_1056723	11	11079120
16855	AX-115185012	SNP_FB_1056726	11	11080237
4355	AX-115185317	SNP_FB_0067989	11	11168192
4356	AX-115185318	SNP_FB_0067993	11	11169871
1998	AX-115185328	RosBREEDSNP_SNP_GA_11306023_Lg11_00377_MAF20_MDP0000181606_exon1	11	11171408
4358	AX-115185320	SNP_FB_0067998	11	11172037
4359	AX-115185321	SNP_FB_0067999	11	11172610
4362	AX-115185325	SNP_FB_0068007	11	11174622
136	AX-105196012	GDsnp00377	11	11197963
4370	AX-115185336	SNP_FB_0068416	11	11409644
4369	AX-115185335	SNP_FB_0068415	11	11409974
4368	AX-115185334	SNP_FB_0068414	11	11410007
4367	AX-115185332	SNP_FB_0068411	11	11410265
1476	AX-115185337	RosBREEDSNP_SNP_CT_11573565_Lg11_02309_MAF40_1662221_exon1	11	11410724
3196	AX-105203448	RosBREEDSNP_SNP_TG_11608827_Lg11_02309_MAF50_MDP0000296317_exon3	11	11446292
9195	AX-115183486	SNP_FB_0430670	11	11584904
2008	AX-105180618	RosBREEDSNP_SNP_GA_11824111_Lg11_00037_MAF30_MDP0000213813_exon3	11	11835512
1481	AX-105204401	RosBREEDSNP_SNP_CT_11831569_Lg11_00037_MAF40_1656871_exon1	11	11843004
4374	AX-115185341	SNP_FB_0069352	11	12102396
4376	AX-115185343	SNP_FB_0069360	11	12103546
4377	AX-115185344	SNP_FB_0069361	11	12103948
4379	AX-115185346	SNP_FB_0069369	11	12106424
4380	AX-115185347	SNP_FB_0069370	11	12106770
4382	AX-115185349	SNP_FB_0069376	11	12107757
16857	AX-115185037	SNP_FB_1056905	11	12125346
16859	AX-115185039	SNP_FB_1056909	11	12125954
800	AX-115182209	RosBREEDSNP_SNP_AG_12142492_Lg11_00240_MAF20_1649918_exon3	11	12229897
3201	AX-105206219	RosBREEDSNP_SNP_TG_12148665_Lg11_00240_MAF40_1621405_exon1	11	12236077
2742	AX-105194526	RosBREEDSNP_SNP_TC_12150935_Lg11_00240_MAF20_1637940_exon5	11	12238346
3202	AX-115182929	RosBREEDSNP_SNP_TG_12154333_Lg11_00240_MAF50_MDP0000682327_exon1	11	12241719
2016	AX-105184133	RosBREEDSNP_SNP_GA_12169230_Lg11_00240_MAF30_MDP0000433647_exon1	11	12255146
95	AX-105175184	GDsnp00240	11	12255521
14614	AX-115185112	SNP_FB_0844561	11	12415775
2018	AX-115182574	RosBREEDSNP_SNP_GA_12309737_Lg11_00441_MAF20_1653485_exon4	11	12440863
1499	AX-115182428	RosBREEDSNP_SNP_CT_12326157_Lg11_00441_MAF20_MDP0000139054_exon8	11	12463672
16862	AX-115185049	SNP_FB_1056989	11	12467786
16863	AX-115185050	SNP_FB_1056990	11	12467876
16865	AX-115185053	SNP_FB_1057003	11	12471145
16867	AX-115185055	SNP_FB_1057011	11	12472350
16870	AX-115185058	SNP_FB_1057023	11	12475562
1291	AX-115182373	RosBREEDSNP_SNP_CA_12352575_Lg11_00441_MAF30_1646884_exon1	11	12487938
149	AX-115181985	GDsnp00441	11	12495799
1501	AX-115185355	RosBREEDSNP_SNP_CT_12383439_Lg11_00441_MAF40_1660274_exon1	11	12519942
2545	AX-115182730	RosBREEDSNP_SNP_GT_12408600_Lg11_00441_MAF40_499823_exon1	11	12541928
4389	AX-115185358	SNP_FB_0070710	11	12737816
4390	AX-115185359	SNP_FB_0070718	11	12739660
4391	AX-115185360	SNP_FB_0070724	11	12740725
4394	AX-115185363	SNP_FB_0071387	11	13010519
4395	AX-115185364	SNP_FB_0071388	11	13011528
4396	AX-115185365	SNP_FB_0071389	11	13011609
4397	AX-115185366	SNP_FB_0071391	11	13011946
4398	AX-115185367	SNP_FB_0071392	11	13012289
1509	AX-115185369	RosBREEDSNP_SNP_CT_12898690_Lg11_02465_MAF50_MDP0000524742_exon1	11	13014018
4399	AX-115185368	SNP_FB_0071400	11	13014889
1512	AX-115182432	RosBREEDSNP_SNP_CT_12934511_Lg11_02465_MAF40_1664199_exon1	11	13039506
526	AX-105197294	GDsnp02465	11	13054104
14613	AX-115185073	SNP_FB_0843228	11	13323566
3183	AX-115185293	RosBREEDSNP_SNP_TC_9950691_Lg11_RosCOS3333_MAF40_1684555_exon5	11	13376316
4333	AX-115185289	SNP_FB_0066483	11	13377671
4334	AX-115185290	SNP_FB_0066491	11	13378869
4335	AX-115185291	SNP_FB_0066493	11	13379297
4336	AX-115185292	SNP_FB_0066494	11	13379622
2528	AX-105189290	RosBREEDSNP_SNP_GA_9965260_Lg11_RosCOS3333_MAF30_MDP0000320465_exon1	11	13391068
4406	AX-115185377	SNP_FB_0072017	11	13529544
4117	AX-115184957	SNP_FB_0053679	11	136521
619	AX-115182151	RosBREED_SNP_TG_15738487_Lg11	11	13748422
4458	AX-115185443	SNP_FB_0075446	11	13799856
4456	AX-115185440	SNP_FB_0075440	11	13801551
4455	AX-115185438	SNP_FB_0075432	11	13804182
4454	AX-115185437	SNP_FB_0075428	11	13805855
4453	AX-115185436	SNP_FB_0075427	11	13806303
7552	AX-115189998	SNP_FB_0304741	11	1399890
4118	AX-115184959	SNP_FB_0053694	11	140042
4119	AX-115184960	SNP_FB_0053695	11	140044
7551	AX-115189997	SNP_FB_0304737	11	1401055
7550	AX-115189996	SNP_FB_0304733	11	1401849
7549	AX-115189995	SNP_FB_0304732	11	1401872
7548	AX-115189994	SNP_FB_0304731	11	1402005
4449	AX-115185432	SNP_FB_0075140	11	14022773
4448	AX-115185431	SNP_FB_0075139	11	14022845
7547	AX-115189993	SNP_FB_0304729	11	1402667
4446	AX-115185428	SNP_FB_0075119	11	14030550
7544	AX-115189989	SNP_FB_0304721	11	1404037
7543	AX-115189988	SNP_FB_0304716	11	1404981
4120	AX-115184961	SNP_FB_0053698	11	140582
4121	AX-115184962	SNP_FB_0053704	11	142436
833	AX-105203344	RosBREEDSNP_SNP_AG_14888834_Lg11_RosCOS224_MAF10_1621338_exon15	11	14605879
4439	AX-115185420	SNP_FB_0074221	11	14642442
2067	AX-115185421	RosBREEDSNP_SNP_GA_14850427_Lg11_RosCOS224_MAF40_MDP0000195336_exon3	11	14644299
4436	AX-115185417	SNP_FB_0074213	11	14646615
4434	AX-115185415	SNP_FB_0074200	11	14648770
16871	AX-115185078	SNP_FB_1057083	11	14746159
4430	AX-115185411	SNP_FB_0073633	11	15043023
4428	AX-115185409	SNP_FB_0073626	11	15045131
4424	AX-115185405	SNP_FB_0073619	11	15047153
4423	AX-115185404	SNP_FB_0073043	11	15434840
4422	AX-115185403	SNP_FB_0073042	11	15434938
4420	AX-115185396	SNP_FB_0072623	11	15770101
4419	AX-115185395	SNP_FB_0072612	11	15775184
4417	AX-115185393	SNP_FB_0072605	11	15776306
4416	AX-115185392	SNP_FB_0072604	11	15778685
4415	AX-115185391	SNP_FB_0072603	11	15778781
4414	AX-115185390	SNP_FB_0072601	11	15779224
4413	AX-115185389	SNP_FB_0072598	11	15780116
4411	AX-115185382	SNP_FB_0072308	11	15926745
820	AX-115185384	RosBREEDSNP_SNP_AG_13655380_Lg11_RosCOS2909_MAF30_MDP0000193176_exon6	11	15927206
4410	AX-115185381	SNP_FB_0072302	11	15927879
4409	AX-115185380	SNP_FB_0072298	11	15928783
4408	AX-115185379	SNP_FB_0072297	11	15928997
1296	AX-105184093	RosBREEDSNP_SNP_CA_13653336_Lg11_RosCOS2909_MAF20_MDP0000193176_exon4	11	15929252
15007	AX-115187894	SNP_FB_0877955	11	16398320
6122	AX-115187919	SNP_FB_0193332	11	16455944
6128	AX-115187925	SNP_FB_0193353	11	16459821
4166	AX-115185047	SNP_FB_0056178	11	1673643
4163	AX-115185044	SNP_FB_0056166	11	1676776
4162	AX-115185042	SNP_FB_0056161	11	1678097
6140	AX-115187938	SNP_FB_0194118	11	17059712
6149	AX-115187953	SNP_FB_0195023	11	17759760
14595	AX-115185006	SNP_FB_0840091	11	1791413
14594	AX-115185005	SNP_FB_0840090	11	1791464
6898	AX-115189069	SNP_FB_0248626	11	1852945
6897	AX-115189067	SNP_FB_0248621	11	1853365
6896	AX-115189066	SNP_FB_0248620	11	1853655
6892	AX-115189062	SNP_FB_0248609	11	1857130
6890	AX-115189060	SNP_FB_0248606	11	1857536
15580	AX-115183187	SNP_FB_0940194	11	18654641
15581	AX-115183189	SNP_FB_0940199	11	18656997
15582	AX-115183190	SNP_FB_0940200	11	18657086
15578	AX-115183179	SNP_FB_0939870	11	18769561
15570	AX-115183152	SNP_FB_0939149	11	18859972
16198	AX-115195385	SNP_FB_0996804	11	19007341
16197	AX-115195384	SNP_FB_0996803	11	19007477
16194	AX-115195380	SNP_FB_0996794	11	19009352
16192	AX-115195378	SNP_FB_0996783	11	19013838
4161	AX-115185034	SNP_FB_0055762	11	1997147
7585	AX-115190057	SNP_FB_0308692	11	20005951
4158	AX-115185031	SNP_FB_0055753	11	2000702
4157	AX-115185030	SNP_FB_0055750	11	2002324
4155	AX-115185028	SNP_FB_0055746	11	2002687
4153	AX-115185026	SNP_FB_0055742	11	2004228
4152	AX-115185025	SNP_FB_0055738	11	2005173
2803	AX-105216680	RosBREEDSNP_SNP_TC_16672448_Lg11_01640_MAF20_1661258_exon1	11	20307066
4485	AX-115185472	SNP_FB_0076551	11	20308887
4486	AX-115185473	SNP_FB_0076552	11	20309070
4487	AX-115185474	SNP_FB_0076561	11	20310462
4488	AX-115185475	SNP_FB_0076567	11	20311939
857	AX-105190117	RosBREEDSNP_SNP_AG_16709215_Lg11_01640_MAF10_670260_exon1	11	20345684
1312	AX-105182495	RosBREEDSNP_SNP_CA_1724738_Lg11_02626_MAF10_MDP0000752522_exon1	11	2075402
4490	AX-115185477	SNP_FB_0077287	11	20760417
4491	AX-115185478	SNP_FB_0077289	11	20760562
4493	AX-115185480	SNP_FB_0077291	11	20762226
4494	AX-115185481	SNP_FB_0077294	11	20762931
4495	AX-115185482	SNP_FB_0077297	11	20764059
4496	AX-115185483	SNP_FB_0077303	11	20765168
4497	AX-115185484	SNP_FB_0077308	11	20765910
4498	AX-115185485	SNP_FB_0077309	11	20766093
4499	AX-115185486	SNP_FB_0077314	11	20767343
4500	AX-115185487	SNP_FB_0077315	11	20767732
17667	AX-115199577	SNP_FB_1104688	11	20916138
17666	AX-115199576	SNP_FB_1104685	11	20916690
4151	AX-115185023	SNP_FB_0055562	11	2110079
4150	AX-115185022	SNP_FB_0055558	11	2110889
540	AX-115185024	GDsnp02626	11	2112316
4149	AX-115185021	SNP_FB_0055552	11	2113162
4148	AX-115185020	SNP_FB_0055551	11	2113511
4147	AX-115185019	SNP_FB_0055550	11	2113549
4146	AX-115185018	SNP_FB_0055549	11	2113689
4145	AX-115185017	SNP_FB_0055546	11	2114377
863	AX-105184383	RosBREEDSNP_SNP_AG_1697921_Lg11_02626_MAF40_MDP0000320703_exon1	11	2114584
4144	AX-115185016	SNP_FB_0055544	11	2115213
4143	AX-115185015	SNP_FB_0055543	11	2115650
4142	AX-115185014	SNP_FB_0055541	11	2116156
4501	AX-115185488	SNP_FB_0077750	11	21282652
4505	AX-115185492	SNP_FB_0077770	11	21287031
4506	AX-115185493	SNP_FB_0077774	11	21287602
4507	AX-115185494	SNP_FB_0077776	11	21287808
4508	AX-115185496	SNP_FB_0077779	11	21288596
4509	AX-115185497	SNP_FB_0077781	11	21289107
4510	AX-115185498	SNP_FB_0077786	11	21290711
17566	AX-115197500	SNP_FB_1098471	11	21372268
4559	AX-115185589	SNP_FB_0081112	11	21470063
4561	AX-115185591	SNP_FB_0081115	11	21471250
276	AX-115185593	GDsnp01187	11	21472382
4538	AX-115185530	SNP_FB_0078695	11	21925649
4535	AX-115185527	SNP_FB_0078684	11	21926558
4525	AX-115185515	SNP_FB_0078026	11	22529026
4524	AX-115185514	SNP_FB_0078014	11	22534202
4523	AX-115185513	SNP_FB_0078012	11	22534464
4522	AX-115185512	SNP_FB_0078003	11	22536316
4521	AX-115185511	SNP_FB_0078002	11	22536610
4520	AX-115185510	SNP_FB_0078000	11	22537485
4544	AX-115185537	SNP_FB_0078779	11	24039561
4543	AX-115185536	SNP_FB_0078778	11	24039726
4542	AX-115185535	SNP_FB_0078776	11	24040349
4540	AX-115185533	SNP_FB_0078768	11	24043221
432	AX-115185532	GDsnp01878	11	24043473
1593	AX-115182457	RosBREEDSNP_SNP_CT_19384185_Lg11_01878_MAF20_MDP0000829038_exon1	11	24054607
3228	AX-105219068	RosBREEDSNP_SNP_TG_19378044_Lg11_01878_MAF20_1619166_exon2	11	24059371
14626	AX-115185509	SNP_FB_0847269	11	26613505
3280	AX-105220568	RosBREEDSNP_SNP_TG_3463798_Lg11_01167_MAF20_469664_exon1	11	2692887
3281	AX-105202792	RosBREEDSNP_SNP_TG_3466156_Lg11_01167_MAF10_675414_exon1	11	2695256
1402	AX-105186431	RosBREEDSNP_SNP_CA_3469064_Lg11_01167_MAF20_1651351_exon1	11	2698164
4563	AX-115185596	SNP_FB_0081348	11	27009875
4565	AX-115185598	SNP_FB_0081364	11	27012617
4574	AX-115185616	SNP_FB_0081967	11	27246329
4573	AX-115185615	SNP_FB_0081965	11	27246389
2600	AX-115185620	RosBREEDSNP_SNP_GT_22759608_Lg11_00743_MAF20_1647599_exon3	11	27247364
4571	AX-115185612	SNP_FB_0081954	11	27250403
4570	AX-115185611	SNP_FB_0081952	11	27251413
9977	AX-115192816	SNP_FB_0489282	11	27428831
9976	AX-115192815	SNP_FB_0489266	11	27433097
9975	AX-115192814	SNP_FB_0489265	11	27433402
9974	AX-115192813	SNP_FB_0489260	11	27434098
9973	AX-115192812	SNP_FB_0489251	11	27438558
9972	AX-115192811	SNP_FB_0489250	11	27438607
17379	AX-115192531	SNP_FB_1085951	11	27491274
17378	AX-115192530	SNP_FB_1085947	11	27491683
17377	AX-115192528	SNP_FB_1085938	11	27493032
17376	AX-115192527	SNP_FB_1085936	11	27493440
4517	AX-115185505	SNP_FB_0077930	11	27663204
4516	AX-115185504	SNP_FB_0077928	11	27663433
4515	AX-115185503	SNP_FB_0077926	11	27663793
4514	AX-115185502	SNP_FB_0077916	11	27665491
4512	AX-115185500	SNP_FB_0077913	11	27665918
4511	AX-115185499	SNP_FB_0077909	11	27666206
4982	AX-115186210	SNP_FB_0111924	11	27756648
4981	AX-115186209	SNP_FB_0111923	11	27757339
4978	AX-115186206	SNP_FB_0111911	11	27758961
14731	AX-115186189	SNP_FB_0855601	11	27877231
14725	AX-115186182	SNP_FB_0855586	11	27880275
569	AX-105199078	GDsnp10010	11	28115372
2187	AX-115185649	RosBREEDSNP_SNP_GA_23881186_Lg11_10010_MAF40_MDP0000208862_exon3	11	28127306
4600	AX-115185645	SNP_FB_0083301	11	28131671
4599	AX-115185644	SNP_FB_0083300	11	28131883
4598	AX-115185643	SNP_FB_0083299	11	28132053
9970	AX-115192804	SNP_FB_0488800	11	28234063
9969	AX-115192803	SNP_FB_0488798	11	28234483
9966	AX-115192799	SNP_FB_0488794	11	28235466
13083	AX-115197655	SNP_FB_0725494	11	28239238
13085	AX-115197658	SNP_FB_0725500	11	28241051
4180	AX-115185079	SNP_FB_0057451	11	2825970
4181	AX-115185081	SNP_FB_0057462	11	2828342
4184	AX-115185085	SNP_FB_0057471	11	2830941
4186	AX-115185087	SNP_FB_0057479	11	2832714
4604	AX-115185650	SNP_FB_0083429	11	28928349
4606	AX-115185652	SNP_FB_0083444	11	28931865
4607	AX-115185653	SNP_FB_0083446	11	28931965
4608	AX-115185654	SNP_FB_0083448	11	28932020
4609	AX-115185655	SNP_FB_0083452	11	28932403
4610	AX-115185656	SNP_FB_0083455	11	28932704
4611	AX-115185657	SNP_FB_0083456	11	28932746
4612	AX-115185658	SNP_FB_0083459	11	28933145
2899	AX-105221775	RosBREEDSNP_SNP_TC_24562661_Lg11_02407_MAF30_913956_exon1	11	29184000
4614	AX-115185660	SNP_FB_0083819	11	29207110
4615	AX-115185661	SNP_FB_0083820	11	29207190
4616	AX-115185662	SNP_FB_0083822	11	29207393
686	AX-105184533	RosBREEDSNP_SNP_AC_24586716_Lg11_02407_MAF10_1652306_exon3	11	29207484
4617	AX-115185663	SNP_FB_0083825	11	29207682
4620	AX-115185666	SNP_FB_0083833	11	29210287
4623	AX-115185669	SNP_FB_0083839	11	29210838
4624	AX-115185670	SNP_FB_0083840	11	29211292
7367	AX-115189742	SNP_FB_0288672	11	29326140
4626	AX-115185672	SNP_FB_0084534	11	29529571
14630	AX-115185551	SNP_FB_0847958	11	29755373
87	AX-115181797	GDsnp00212	11	29899576
4634	AX-115185687	SNP_FB_0085102	11	30099398
4635	AX-115185688	SNP_FB_0085106	11	30099670
14631	AX-115185558	SNP_FB_0848252	11	30124774
14633	AX-115185560	SNP_FB_0848270	11	30128264
14637	AX-115185565	SNP_FB_0848306	11	30132873
14638	AX-115185566	SNP_FB_0848307	11	30133552
17120	AX-115190548	SNP_FB_1072865	11	30165851
17121	AX-115190549	SNP_FB_1072866	11	30166174
17122	AX-115190550	SNP_FB_1072869	11	30167289
17123	AX-115190551	SNP_FB_1072883	11	30171630
4636	AX-115185689	SNP_FB_0085424	11	30361433
4637	AX-115185690	SNP_FB_0085425	11	30361808
4638	AX-115185691	SNP_FB_0085428	11	30362173
4639	AX-115185692	SNP_FB_0085429	11	30362283
4642	AX-115185695	SNP_FB_0086581	11	30828982
4643	AX-115185696	SNP_FB_0086582	11	30829276
4644	AX-115185697	SNP_FB_0086583	11	30829389
4646	AX-115185699	SNP_FB_0086587	11	30830217
4649	AX-115185702	SNP_FB_0086598	11	30833091
2621	AX-115185703	RosBREEDSNP_SNP_GT_26026377_Lg11_01797_MAF50_7259_exon1	11	30833585
408	AX-105209655	GDsnp01797	11	30854599
1666	AX-105179131	RosBREEDSNP_SNP_CT_26099970_Lg11_01797_MAF40_MDP0000288746_exon1	11	30912497
578	AX-105207757	MDP000017222_N	11	30936106
4188	AX-115185094	SNP_FB_0057793	11	3121534
4189	AX-115185095	SNP_FB_0057795	11	3123566
4190	AX-115185096	SNP_FB_0057797	11	3123688
4191	AX-115185097	SNP_FB_0057804	11	3125804
4192	AX-115185098	SNP_FB_0057808	11	3126926
4652	AX-115185711	SNP_FB_0086989	11	31275782
4653	AX-115185712	SNP_FB_0086996	11	31276346
4193	AX-115185099	SNP_FB_0057814	11	3127866
4654	AX-115185713	SNP_FB_0087003	11	31279383
4655	AX-115185714	SNP_FB_0087006	11	31280093
14643	AX-115185595	SNP_FB_0849347	11	31491064
4656	AX-115185716	SNP_FB_0087720	11	31704032
4657	AX-115185717	SNP_FB_0087722	11	31704145
306	AX-105213378	GDsnp01361	11	31706738
2918	AX-115185715	RosBREEDSNP_SNP_TC_26829691_Lg11_01361_MAF50_1663355_exon1	11	31708000
4664	AX-115185726	SNP_FB_0087914	11	31914780
4666	AX-115185728	SNP_FB_0087917	11	31914986
4667	AX-115185729	SNP_FB_0087919	11	31915182
4668	AX-115185730	SNP_FB_0087920	11	31915289
4670	AX-115185733	SNP_FB_0087928	11	31917190
4671	AX-115185734	SNP_FB_0087936	11	31918093
4672	AX-115185735	SNP_FB_0087944	11	31919888
16446	AX-115197117	SNP_FB_1017327	11	32063282
16445	AX-115197116	SNP_FB_1017322	11	32063814
16443	AX-115197114	SNP_FB_1017320	11	32064335
16441	AX-115197112	SNP_FB_1017315	11	32065952
12818	AX-115197222	SNP_FB_0706064	11	32127787
12817	AX-115197221	SNP_FB_0706061	11	32129653
12816	AX-115197219	SNP_FB_0706050	11	32131380
4699	AX-115185778	SNP_FB_0089190	11	32345980
4698	AX-115185777	SNP_FB_0089189	11	32345998
4696	AX-115185775	SNP_FB_0089187	11	32346875
4700	AX-115185780	SNP_FB_0089250	11	32399990
1370	AX-105182380	RosBREEDSNP_SNP_CA_28699805_Lg11_01705_MAF20_1640642_exon3	11	32400766
4704	AX-115185784	SNP_FB_0089263	11	32403898
4705	AX-115185785	SNP_FB_0089265	11	32403987
4706	AX-115185786	SNP_FB_0089266	11	32404198
4707	AX-115185787	SNP_FB_0089267	11	32404235
4708	AX-115185789	SNP_FB_0089271	11	32405419
4709	AX-115185790	SNP_FB_0089272	11	32405548
3257	AX-115182939	RosBREEDSNP_SNP_TG_28713809_Lg11_01705_MAF30_526450_exon1	11	32414952
701	AX-105200650	RosBREEDSNP_SNP_AC_28752026_Lg11_01705_MAF40_1643481_exon1	11	32454425
14650	AX-115185572	SNP_FB_0849815	11	32505055
14652	AX-115185574	SNP_FB_0849822	11	32506168
14654	AX-115185576	SNP_FB_0849828	11	32507944
14655	AX-115185577	SNP_FB_0849835	11	32509159
14657	AX-115185580	SNP_FB_0850158	11	32726848
14658	AX-115185583	SNP_FB_0850166	11	32728392
14660	AX-115185585	SNP_FB_0850192	11	32734386
14661	AX-115185586	SNP_FB_0850200	11	32735543
4712	AX-115185794	SNP_FB_0089920	11	32769655
4713	AX-115185795	SNP_FB_0089923	11	32770397
4714	AX-115185796	SNP_FB_0089928	11	32771132
4715	AX-115185797	SNP_FB_0089930	11	32771549
4716	AX-115185798	SNP_FB_0089936	11	32773672
4717	AX-115185799	SNP_FB_0089940	11	32775181
4718	AX-115185800	SNP_FB_0089947	11	32775817
4719	AX-115185801	SNP_FB_0089958	11	32777929
17805	AX-115185911	SNP_FB_1108415	11	32950725
17806	AX-115185912	SNP_FB_1108418	11	32951030
17807	AX-115185913	SNP_FB_1108422	11	32951429
17808	AX-115185914	SNP_FB_1108425	11	32952492
17809	AX-115185915	SNP_FB_1108427	11	32952853
17812	AX-115185918	SNP_FB_1108431	11	32953626
4722	AX-115185804	SNP_FB_0090657	11	33175096
4723	AX-115185806	SNP_FB_0090676	11	33177662
4724	AX-115185807	SNP_FB_0090677	11	33177733
4725	AX-115185808	SNP_FB_0090678	11	33177817
4726	AX-115185810	SNP_FB_0090683	11	33178827
4727	AX-115185811	SNP_FB_0090684	11	33179015
3258	AX-115182940	RosBREEDSNP_SNP_TG_29463163_Lg11_snpCN915276_MAF20_MDP0000177871_exon2	11	33214025
4729	AX-115185813	SNP_FB_0091425	11	33522400
4730	AX-115185814	SNP_FB_0091430	11	33523344
4731	AX-115185815	SNP_FB_0091436	11	33524251
1027	AX-105211317	RosBREEDSNP_SNP_AG_29763985_Lg11_00662_MAF10_336402_exon1	11	33526266
4732	AX-115185816	SNP_FB_0091446	11	33526476
2955	AX-115182855	RosBREEDSNP_SNP_TC_29786847_Lg11_00662_MAF40_186556_exon1	11	33549166
1712	AX-105194790	RosBREEDSNP_SNP_CT_29832087_Lg11_00662_MAF30_1642163_exon1	11	33593448
14663	AX-115185607	SNP_FB_0850748	11	33797208
4734	AX-115185818	SNP_FB_0092079	11	33857335
4735	AX-115185819	SNP_FB_0092083	11	33858120
6596	AX-115188640	SNP_FB_0227162	11	33939487
4196	AX-115185106	SNP_FB_0058227	11	3406929
4197	AX-115185108	SNP_FB_0058240	11	3408783
4198	AX-115185109	SNP_FB_0058243	11	3409029
4199	AX-115185110	SNP_FB_0058248	11	3410253
6587	AX-115188631	SNP_FB_0226687	11	34160125
6583	AX-115188627	SNP_FB_0226677	11	34161872
6582	AX-115188626	SNP_FB_0226670	11	34165566
4738	AX-115185823	SNP_FB_0092266	11	34222839
4740	AX-115185826	SNP_FB_0092278	11	34226176
4741	AX-115185828	SNP_FB_0092280	11	34226774
3089	AX-105187024	RosBREEDSNP_SNP_TC_4473483_Lg11_01165_MAF30_244964_exon1	11	3445759
4765	AX-115185854	SNP_FB_0094434	11	35067061
4767	AX-115185856	SNP_FB_0094449	11	35069461
4775	AX-115185871	SNP_FB_0095750	11	35978513
2988	AX-115185877	RosBREEDSNP_SNP_TC_32550122_Lg11_00647_MAF30_1629922_exon1	11	35979935
4776	AX-115185873	SNP_FB_0095755	11	35981554
187	AX-115185875	GDsnp00647	11	35981991
1750	AX-115185876	RosBREEDSNP_SNP_CT_32553307_Lg11_00647_MAF40_1683980_exon4	11	35983106
17815	AX-115185960	SNP_FB_1108488	11	36315265
17816	AX-115185961	SNP_FB_1108492	11	36315882
17817	AX-115185962	SNP_FB_1108493	11	36316187
17818	AX-115185963	SNP_FB_1108494	11	36316318
17819	AX-115185964	SNP_FB_1108495	11	36316472
17820	AX-115185965	SNP_FB_1108506	11	36317774
1760	AX-115182502	RosBREEDSNP_SNP_CT_32934800_Lg11_00566_MAF10_504899_exon1	11	36353997
4778	AX-115185878	SNP_FB_0096418	11	36421631
4779	AX-115185879	SNP_FB_0096419	11	36421696
4780	AX-115185880	SNP_FB_0096420	11	36421795
4781	AX-115185881	SNP_FB_0096422	11	36422412
4782	AX-115185882	SNP_FB_0096426	11	36422749
2993	AX-105223596	RosBREEDSNP_SNP_TC_32981536_Lg11_00566_MAF50_514389_exon1	11	36424173
4783	AX-115185883	SNP_FB_0096436	11	36425519
4784	AX-115185884	SNP_FB_0096437	11	36425634
4785	AX-115185885	SNP_FB_0096440	11	36427338
169	AX-105175044	GDsnp00566	11	36427403
2307	AX-115182653	RosBREEDSNP_SNP_GA_32990120_Lg11_00566_MAF50_MDP0000376563_exon1	11	36432754
4200	AX-115185116	SNP_FB_0058545	11	3649823
4203	AX-115185119	SNP_FB_0058557	11	3652799
4205	AX-115185122	SNP_FB_0058572	11	3657572
4786	AX-115185886	SNP_FB_0096734	11	36605400
4788	AX-115185888	SNP_FB_0096742	11	36607737
4789	AX-115185889	SNP_FB_0096745	11	36608078
1768	AX-105193531	RosBREEDSNP_SNP_CT_33428885_Lg11_02576_MAF20_706711_exon1	11	36819903
14666	AX-115185737	SNP_FB_0851588	11	36826077
14667	AX-115185739	SNP_FB_0851591	11	36827167
14669	AX-115185741	SNP_FB_0851593	11	36827678
4795	AX-115185898	SNP_FB_0097083	11	36871594
4796	AX-115185899	SNP_FB_0097085	11	36871867
4797	AX-115185900	SNP_FB_0097088	11	36873454
4798	AX-115185901	SNP_FB_0097090	11	36873649
4801	AX-115185904	SNP_FB_0097096	11	36875043
1769	AX-115185909	RosBREEDSNP_SNP_CT_33465079_Lg11_02576_MAF40_1632551_exon3	11	36876394
2321	AX-115185910	RosBREEDSNP_SNP_GA_33467558_Lg11_02576_MAF50_1663826_exon3	11	36878873
4803	AX-115185906	SNP_FB_0097115	11	36880070
4804	AX-115185907	SNP_FB_0097116	11	36880151
535	AX-105182651	GDsnp02576	11	36884046
3277	AX-105178677	RosBREEDSNP_SNP_TG_33478372_Lg11_02576_MAF30_1661869_exon1	11	36889685
2322	AX-105197286	RosBREEDSNP_SNP_GA_33482482_Lg11_02576_MAF10_1673049_exon1	11	36893796
14671	AX-115185763	SNP_FB_0851640	11	37503515
14672	AX-115185764	SNP_FB_0851645	11	37504726
14673	AX-115185765	SNP_FB_0851658	11	37507822
2327	AX-105191666	RosBREEDSNP_SNP_GA_34210655_Lg11_02910_MAF40_MDP0000288220_exon1	11	37622427
4808	AX-115185928	SNP_FB_0098381	11	37624840
4809	AX-115185929	SNP_FB_0098382	11	37624895
2328	AX-105219265	RosBREEDSNP_SNP_GA_34213532_Lg11_02910_MAF50_MDP0000319440_exon3	11	37625304
4810	AX-115185931	SNP_FB_0098389	11	37625829
2329	AX-115182660	RosBREEDSNP_SNP_GA_34224444_Lg11_02910_MAF40_1628616_exon3	11	37644228
3014	AX-105204214	RosBREEDSNP_SNP_TC_34229286_Lg11_02910_MAF50_1683154_exon3	11	37649086
4814	AX-115185949	SNP_FB_0099335	11	38244751
4815	AX-115185951	SNP_FB_0099339	11	38245744
4817	AX-115185953	SNP_FB_0099345	11	38247500
6456	AX-115188456	SNP_FB_0216925	11	38571556
6459	AX-115188461	SNP_FB_0216939	11	38574364
6460	AX-115188462	SNP_FB_0216941	11	38574677
6462	AX-115188464	SNP_FB_0216949	11	38576209
729	AX-105189078	RosBREEDSNP_SNP_AC_35840087_Lg11_00795_MAF30_1638089_exon2	11	39282645
2347	AX-105199782	RosBREEDSNP_SNP_GA_35853497_Lg11_00795_MAF30_339191_exon1	11	39295504
4834	AX-115185986	SNP_FB_0100849	11	39380158
1103	AX-115182305	RosBREEDSNP_SNP_AG_36008454_Lg11_RosCOS372_MAF40_1686532_exon1	11	39454020
3285	AX-105222590	RosBREEDSNP_SNP_TG_36011885_Lg11_RosCOS372_MAF40_459727_exon2	11	39457457
14678	AX-115185707	SNP_FB_0852595	11	39512715
4841	AX-115185993	SNP_FB_0101342	11	39616116
4842	AX-115185994	SNP_FB_0101343	11	39616423
4846	AX-115186009	SNP_FB_0102207	11	40144253
4848	AX-115186011	SNP_FB_0102214	11	40147311
4849	AX-115186012	SNP_FB_0102218	11	40147826
4850	AX-115186013	SNP_FB_0102219	11	40148241
4851	AX-115186014	SNP_FB_0102221	11	40148705
1117	AX-115186015	RosBREEDSNP_SNP_AG_36927967_Lg11_RosCOS1511_MAF20_1650710_exon1	11	40152055
1809	AX-115182520	RosBREEDSNP_SNP_CT_36931755_Lg11_RosCOS1511_MAF40_170567_exon1	11	40155845
3046	AX-105189481	RosBREEDSNP_SNP_TC_36934343_Lg11_RosCOS1511_MAF30_1641301_exon1	11	40158440
3291	AX-105221654	RosBREEDSNP_SNP_TG_36938301_Lg11_RosCOS1511_MAF10_475601_exon1	11	40162339
2659	AX-105187318	RosBREEDSNP_SNP_GT_36946479_Lg11_RosCOS1511_MAF30_263380_exon1	11	40170517
3047	AX-115181795	RosBREEDSNP_SNP_TC_36949843_Lg11_RosCOS1511_MAF40_848539_exon1	11	40173880
3048	AX-105207812	RosBREEDSNP_SNP_TC_36957709_Lg11_RosCOS1511_MAF50_1637107_exon2	11	40181207
14680	AX-115185859	SNP_FB_0852907	11	40305701
14682	AX-115185861	SNP_FB_0852911	11	40306306
14686	AX-115185865	SNP_FB_0852930	11	40311068
4860	AX-115186024	SNP_FB_0103138	11	40858536
4861	AX-115186026	SNP_FB_0103141	11	40860004
4864	AX-115186029	SNP_FB_0103160	11	40864543
4865	AX-115186030	SNP_FB_0103162	11	40864866
1819	AX-105211693	RosBREEDSNP_SNP_CT_38347479_Lg11_224792_MAF30_224792_exon1	11	41163261
4874	AX-105216547	SNP_FB_0103991	11	41219274
2373	AX-105201568	RosBREEDSNP_SNP_GA_38694306_Lg11_01465_MAF40_MDP0000164488_exon2	11	41526228
4876	AX-115186048	SNP_FB_0104743	11	41527560
4879	AX-115186051	SNP_FB_0104746	11	41528486
1134	AX-105199090	RosBREEDSNP_SNP_AG_38697189_Lg11_01465_MAF20_1625303_exon2	11	41528632
4880	AX-115186052	SNP_FB_0104751	11	41529557
4881	AX-115186053	SNP_FB_0104752	11	41530020
4882	AX-115186054	SNP_FB_0104753	11	41530081
4883	AX-115186055	SNP_FB_0104755	11	41530594
4884	AX-115186056	SNP_FB_0104756	11	41530877
4886	AX-115186058	SNP_FB_0104764	11	41532838
2374	AX-115182674	RosBREEDSNP_SNP_GA_38732054_Lg11_01465_MAF30_1632780_exon2	11	41564596
2375	AX-115182675	RosBREEDSNP_SNP_GA_38742272_Lg11_01465_MAF50_1637810_exon2	11	41573488
4207	AX-115185124	SNP_FB_0058948	11	4165508
4208	AX-115185125	SNP_FB_0058955	11	4166925
4209	AX-115185126	SNP_FB_0058964	11	4169200
2414	AX-105220185	RosBREEDSNP_SNP_GA_4936280_Lg11_MDP0000389025__MDP0000389025_exon1	11	4170324
1174	AX-115185128	RosBREEDSNP_SNP_AG_4936897_Lg11_MDP0000389025__MDP0000389025_exon1	11	4170941
4887	AX-115186059	SNP_FB_0105088	11	41712362
4890	AX-115186062	SNP_FB_0105096	11	41713495
4891	AX-115186063	SNP_FB_0105098	11	41713639
4892	AX-115186064	SNP_FB_0105100	11	41714211
4893	AX-115186065	SNP_FB_0105101	11	41715302
4894	AX-115186066	SNP_FB_0105104	11	41715659
4895	AX-115186068	SNP_FB_0105116	11	41718392
4896	AX-115186069	SNP_FB_0105122	11	41719874
14689	AX-115185921	SNP_FB_0853704	11	41894970
14690	AX-115185922	SNP_FB_0853706	11	41895143
14691	AX-115185923	SNP_FB_0853709	11	41896890
14692	AX-115185924	SNP_FB_0853712	11	41898183
4897	AX-115186070	SNP_FB_0105550	11	41994864
4898	AX-115186071	SNP_FB_0105552	11	41995636
4899	AX-115186072	SNP_FB_0105553	11	41995946
4900	AX-115186073	SNP_FB_0105555	11	41996382
4901	AX-115186074	SNP_FB_0105556	11	41996706
4902	AX-115186075	SNP_FB_0105560	11	41998576
3069	AX-105197354	RosBREEDSNP_SNP_TC_39149329_Lg11_00646_MAF30_257012_exon2	11	41998722
4903	AX-115186076	SNP_FB_0105562	11	41998793
2377	AX-115182676	RosBREEDSNP_SNP_GA_39190659_Lg11_00646_MAF40_1634484_exon1	11	42051853
1179	AX-115182326	RosBREEDSNP_SNP_AG_5011588_Lg11_RosCOS2981_MAF10_143244_exon1	11	4212387
14693	AX-115185932	SNP_FB_0853797	11	42201133
14694	AX-115185933	SNP_FB_0853798	11	42201382
14697	AX-115185936	SNP_FB_0853817	11	42204382
14698	AX-115185937	SNP_FB_0853819	11	42204806
14699	AX-115185938	SNP_FB_0853820	11	42204956
3310	AX-105218860	RosBREEDSNP_SNP_TG_5021535_Lg11_RosCOS2981_MAF50_342849_exon3	11	4222689
4904	AX-115186077	SNP_FB_0106088	11	42271285
4905	AX-115186078	SNP_FB_0106090	11	42271887
4906	AX-115186079	SNP_FB_0106092	11	42272563
4907	AX-115186080	SNP_FB_0106095	11	42272757
4908	AX-115186081	SNP_FB_0106099	11	42273836
4911	AX-115186084	SNP_FB_0106115	11	42276926
4912	AX-115186085	SNP_FB_0106133	11	42279955
1425	AX-115182412	RosBREEDSNP_SNP_CA_5027432_Lg11_RosCOS2981_MAF10_1650867_exon2	11	4228408
746	AX-115182196	RosBREEDSNP_SNP_AC_5054497_Lg11_RosCOS2981_MAF40_1646424_exon1	11	4254406
14704	AX-115185948	SNP_FB_0853971	11	42618666
4914	AX-115186087	SNP_FB_0106666	11	42721306
4915	AX-115186088	SNP_FB_0106668	11	42721462
4916	AX-115186089	SNP_FB_0106671	11	42722141
4917	AX-115186090	SNP_FB_0106675	11	42723389
1142	AX-105207100	RosBREEDSNP_SNP_AG_39786717_Lg11_MDP0000226809_MAF20_MDP0000226809_exon4	11	42724440
3104	AX-115182903	RosBREEDSNP_SNP_TC_5075367_Lg11_RosCOS2981_MAF50_1677461_exon1	11	4282352
2383	AX-115182677	RosBREEDSNP_SNP_GA_39914254_Lg11_237065_MAF50_237065_exon1	11	42858371
2384	AX-105203234	RosBREEDSNP_SNP_GA_39914390_Lg11_237065_MAF50_237065_exon1	11	42858507
4921	AX-115186094	SNP_FB_0107064	11	42988669
80	AX-105208027	GDsnp00182	11	42989446
1830	AX-105218219	RosBREEDSNP_SNP_CT_40016890_Lg11_00182_MAF50_MDP0000370712_exon1	11	42989624
1144	AX-115182317	RosBREEDSNP_SNP_AG_40045235_Lg11_00182_MAF50_512766_exon1	11	43016888
2386	AX-105175548	RosBREEDSNP_SNP_GA_40056015_Lg11_00182_MAF20_MDP0000151539_exon1	11	43027508
4213	AX-115185131	SNP_FB_0059424	11	4432999
1872	AX-105186781	RosBREEDSNP_SNP_CT_5159764_Lg11_00418_MAF50_6718_exon1	11	4433377
4215	AX-115185133	SNP_FB_0059427	11	4433942
4219	AX-115185137	SNP_FB_0059435	11	4436899
4220	AX-115185138	SNP_FB_0059438	11	4437044
3311	AX-115182953	RosBREEDSNP_SNP_TG_5197434_Lg11_00418_MAF40_688881_exon1	11	4509818
1875	AX-115182532	RosBREEDSNP_SNP_CT_5208182_Lg11_00418_MAF50_1676725_exon1	11	4520583
4122	AX-115184971	SNP_FB_0054183	11	455966
16830	AX-115185978	SNP_FB_1055653	11	469456
16832	AX-115185980	SNP_FB_1055658	11	469829
4221	AX-115185141	SNP_FB_0060042	11	4776524
4222	AX-115185142	SNP_FB_0060045	11	4777175
4224	AX-115185144	SNP_FB_0060047	11	4778169
1885	AX-105212463	RosBREEDSNP_SNP_CT_5482687_Lg11_01713_MAF40_MDP0000265419_exon1	11	4780438
4226	AX-115185146	SNP_FB_0060059	11	4795105
381	AX-115182065	GDsnp01713	11	4801985
3315	AX-115181796	RosBREEDSNP_SNP_TG_5944780_Lg11_MDP0000163230_MAF20_MDP0000163230_exon1	11	5200547
14575	AX-115184964	SNP_FB_0839398	11	538272
14576	AX-115184965	SNP_FB_0839399	11	538765
14577	AX-115184966	SNP_FB_0839403	11	539202
14579	AX-115184968	SNP_FB_0839408	11	539800
14580	AX-115184969	SNP_FB_0839410	11	540250
4236	AX-115185168	SNP_FB_0061193	11	5434397
4237	AX-115185169	SNP_FB_0061195	11	5435283
4238	AX-115185170	SNP_FB_0061199	11	5436992
14581	AX-115184970	SNP_FB_0839413	11	543928
16844	AX-115185048	SNP_FB_1056194	11	5467109
2464	AX-105190702	RosBREEDSNP_SNP_GA_6372887_Lg11_209723_MAF50_209723_exon1	11	5596843
1200	AX-115182334	RosBREEDSNP_SNP_AG_6372895_Lg11_209723__209723_exon1	11	5596851
4241	AX-115185176	SNP_FB_0061654	11	5742879
4243	AX-115185178	SNP_FB_0061658	11	5751228
4245	AX-115185180	SNP_FB_0061661	11	5752080
1440	AX-105204888	RosBREEDSNP_SNP_CA_6704249_Lg11_01788_MAF20_521415_exon3	11	5929831
4247	AX-115185187	SNP_FB_0061912	11	5930704
4248	AX-115185188	SNP_FB_0061913	11	5930883
4249	AX-115185189	SNP_FB_0061914	11	5930922
4250	AX-115185190	SNP_FB_0061915	11	5931521
4251	AX-115185191	SNP_FB_0061923	11	5933693
2474	AX-105204673	RosBREEDSNP_SNP_GA_6709034_Lg11_01788_MAF20_MDP0000268951_exon8	11	5934614
4252	AX-115185192	SNP_FB_0061949	11	5937228
4253	AX-115185193	SNP_FB_0061962	11	5939062
405	AX-105207619	GDsnp01788	11	5959438
2475	AX-105202138	RosBREEDSNP_SNP_GA_6745304_Lg11_01788_MAF40_371930_exon1	11	5966881
14603	AX-115185150	SNP_FB_0841914	11	6049433
14604	AX-115185151	SNP_FB_0841915	11	6049691
14605	AX-115185152	SNP_FB_0841916	11	6050010
4258	AX-115185198	SNP_FB_0062307	11	6112558
4261	AX-115185203	SNP_FB_0062333	11	6117190
4262	AX-115185204	SNP_FB_0062335	11	6117597
4263	AX-115185205	SNP_FB_0062809	11	6308532
4265	AX-115185207	SNP_FB_0062814	11	6312457
3142	AX-105179267	RosBREEDSNP_SNP_TC_7143110_Lg11_01483_MAF40_1679748_exon4	11	6312699
4266	AX-115185208	SNP_FB_0062815	11	6313734
4267	AX-115185209	SNP_FB_0062816	11	6313880
766	AX-105184361	RosBREEDSNP_SNP_AC_7189032_Lg11_01483_MAF50_MDP0000126036_exon13	11	6360248
14711	AX-115186103	SNP_FB_0854051	11	64265
14710	AX-115186102	SNP_FB_0854048	11	64607
14708	AX-115186100	SNP_FB_0854043	11	65555
4269	AX-115185212	SNP_FB_0063313	11	6734122
4270	AX-115185213	SNP_FB_0063314	11	6734236
4271	AX-115185214	SNP_FB_0063317	11	6744070
4272	AX-115185215	SNP_FB_0063320	11	6745103
4275	AX-115185218	SNP_FB_0063325	11	6745974
4277	AX-115185220	SNP_FB_0063327	11	6746211
4279	AX-115185222	SNP_FB_0063329	11	6746284
14611	AX-115185183	SNP_FB_0842249	11	6861474
14612	AX-115185184	SNP_FB_0842254	11	6862071
180	AX-105201369	GDsnp00621	11	6877333
4126	AX-115184975	SNP_FB_0054468	11	692686
3100	AX-115184981	RosBREEDSNP_SNP_TC_495547_Lg11_01480_MAF30_435739_exon1	11	692918
4127	AX-115184976	SNP_FB_0054471	11	693405
4129	AX-115184978	SNP_FB_0054473	11	693795
4130	AX-115184979	SNP_FB_0054474	11	693881
4131	AX-115184980	SNP_FB_0054478	11	694521
11991	AX-115195973	SNP_FB_0645522	11	6951170
14707	AX-115186099	SNP_FB_0854015	11	71030
4280	AX-115185223	SNP_FB_0064019	11	7115375
4281	AX-115185224	SNP_FB_0064020	11	7115486
4282	AX-115185225	SNP_FB_0064023	11	7116974
4285	AX-115185228	SNP_FB_0064051	11	7121158
4287	AX-115185230	SNP_FB_0064056	11	7121806
4288	AX-115185231	SNP_FB_0064058	11	7122025
14705	AX-115186097	SNP_FB_0854012	11	73476
1251	AX-105200354	RosBREEDSNP_SNP_AG_8427560_Lg11_00185_MAF20_MDP0000185943_exon7	11	7639111
1887	AX-105205896	RosBREEDSNP_SNP_CT_557285_Lg11_01480_MAF50_1638467_exon1	11	776100
1961	AX-115182557	RosBREEDSNP_SNP_CT_8682607_Lg11_00735_MAF10_MDP0000880188_exon1	11	7895422
2697	AX-115182773	RosBREEDSNP_SNP_GT_8691674_Lg11_00735_MAF50_358879_exon1	11	7909578
2698	AX-115182774	RosBREEDSNP_SNP_GT_8694610_Lg11_00735_MAF30_1678736_exon1	11	7912486
4297	AX-115185240	SNP_FB_0064987	11	7915061
4298	AX-115185241	SNP_FB_0064988	11	7915260
4299	AX-115185242	SNP_FB_0064989	11	7915586
4300	AX-115185243	SNP_FB_0064998	11	7917789
4301	AX-115185244	SNP_FB_0065000	11	7918115
4302	AX-115185245	SNP_FB_0065004	11	7919486
1447	AX-115185251	RosBREEDSNP_SNP_CA_8702100_Lg11_00735_MAF40_1677605_exon4	11	7919977
4304	AX-115185247	SNP_FB_0065012	11	7921045
4305	AX-115185248	SNP_FB_0065015	11	7921613
4306	AX-115185249	SNP_FB_0065016	11	7921705
4307	AX-115185250	SNP_FB_0065019	11	7923625
2699	AX-115182775	RosBREEDSNP_SNP_GT_8707503_Lg11_00735_MAF50_480163_exon1	11	7925371
206	AX-105185868	GDsnp00735	11	7947892
16849	AX-115185139	SNP_FB_1056516	11	8218032
16850	AX-115185140	SNP_FB_1056519	11	8219057
4310	AX-115185254	SNP_FB_0065620	11	8267419
4311	AX-115185255	SNP_FB_0065622	11	8267874
4312	AX-115185258	SNP_FB_0065631	11	8269563
4313	AX-115185259	SNP_FB_0065634	11	8270733
4314	AX-115185261	SNP_FB_0065643	11	8274136
16837	AX-115186001	SNP_FB_1055740	11	932179
16838	AX-115186003	SNP_FB_1055746	11	933317
16840	AX-115186005	SNP_FB_1055749	11	933836
16842	AX-115186007	SNP_FB_1055755	11	934299
4323	AX-115185273	SNP_FB_0065847	11	9673801
4325	AX-115185275	SNP_FB_0065849	11	9674574
4327	AX-115185277	SNP_FB_0065851	11	9675203
4328	AX-105200157	SNP_FB_0065857	11	9676697
4329	AX-115185279	SNP_FB_0065861	11	9678204
4330	AX-115185280	SNP_FB_0065872	11	9681190
4331	AX-115185281	SNP_FB_0065876	11	9681905
3035	AX-105212738	RosBREEDSNP_SNP_TC_35803279_Lg11_00795_MAF50_MDP0000312201_exon1	11	no_hits
4293	AX-115185236	SNP_FB_0064302	11	no_hits
4294	AX-115185237	SNP_FB_0064308	11	no_hits
4527	AX-115185517	SNP_FB_0078311	11	no_hits
4528	AX-115185518	SNP_FB_0078313	11	no_hits
4531	AX-115185521	SNP_FB_0078327	11	no_hits
4532	AX-115185522	SNP_FB_0078328	11	no_hits
4770	AX-115185866	SNP_FB_0095139	11	no_hits
4292	AX-115185235	SNP_FB_0064300	11	phys_lg_mismatch
4295	AX-115185238	SNP_FB_0064309	11	phys_lg_mismatch
4526	AX-115185516	SNP_FB_0078309	11	phys_lg_mismatch
12878	AX-115197308	SNP_FB_0710908	11	phys_lg_mismatch
12879	AX-115197309	SNP_FB_0710911	11	phys_lg_mismatch
12880	AX-115197310	SNP_FB_0710915	11	phys_lg_mismatch
12881	AX-115197311	SNP_FB_0710929	11	phys_lg_mismatch
12882	AX-115197312	SNP_FB_0710937	11	phys_lg_mismatch
11806	AX-115195732	SNP_FB_0634977	12	10473086
4938	AX-115186134	SNP_FB_0108809	12	1048727
2011	AX-115186140	RosBREEDSNP_SNP_GA_1188294_Lg12_RosCOS3293_MAF20_1687495_exon1	12	1049903
4939	AX-115186135	SNP_FB_0108815	12	1050197
4942	AX-115186138	SNP_FB_0108825	12	1053428
4943	AX-115186139	SNP_FB_0108826	12	1053518
630	AX-115182155	RosBREEDSNP_SNP_AC_1193551_Lg12_RosCOS3293_MAF50_756728_exon3	12	1055158
16227	AX-115195560	SNP_FB_0999957	12	10570172
16226	AX-115195559	SNP_FB_0999955	12	10570658
1287	AX-115182371	RosBREEDSNP_SNP_CA_1195935_Lg12_RosCOS3293_MAF30_1655383_exon1	12	1057543
16224	AX-115195557	SNP_FB_0999945	12	10575555
16223	AX-115195556	SNP_FB_0999942	12	10576286
16222	AX-115195555	SNP_FB_0999932	12	10578587
16221	AX-115195554	SNP_FB_0999931	12	10578775
797	AX-115182208	RosBREEDSNP_SNP_AG_1205264_Lg12_RosCOS3293_MAF30_488266_exon1	12	1066887
2743	AX-105192837	RosBREEDSNP_SNP_TC_1215786_Lg12_RosCOS3293_MAF40_404415_exon1	12	1077259
16875	AX-115185163	SNP_FB_1057909	12	11324130
2021	AX-105218047	RosBREEDSNP_SNP_GA_1240623_Lg12_RosCOS3293_MAF40_1686868_exon1	12	1139731
5158	AX-115186454	SNP_FB_0124095	12	11538276
5155	AX-115186451	SNP_FB_0124090	12	11539974
5154	AX-115186449	SNP_FB_0124088	12	11540275
5153	AX-115186447	SNP_FB_0124073	12	11545305
14763	AX-115186441	SNP_FB_0858092	12	12150419
14764	AX-115186442	SNP_FB_0858095	12	12151888
5152	AX-115186443	SNP_FB_0123463	12	12281860
5129	AX-115186396	SNP_FB_0121090	12	12923458
5128	AX-115186395	SNP_FB_0121089	12	12923532
5172	AX-115186479	SNP_FB_0124929	12	13202191
5173	AX-115186480	SNP_FB_0124934	12	13203278
5176	AX-115186483	SNP_FB_0124940	12	13206315
5177	AX-115186484	SNP_FB_0124942	12	13206443
5178	AX-115186485	SNP_FB_0124944	12	13206613
4947	AX-115186145	SNP_FB_0109515	12	1356726
2781	AX-115186150	RosBREEDSNP_SNP_TC_1475357_Lg12_319216__319216_exon2	12	1357454
4948	AX-115186146	SNP_FB_0109517	12	1358342
4951	AX-115186149	SNP_FB_0109522	12	1360608
5179	AX-115186486	SNP_FB_0125385	12	13606633
5180	AX-115186487	SNP_FB_0125386	12	13606833
5181	AX-115186488	SNP_FB_0125389	12	13607905
5182	AX-115186489	SNP_FB_0125392	12	13608534
5192	AX-115186506	SNP_FB_0126134	12	15680398
5195	AX-115186509	SNP_FB_0126149	12	15684519
5196	AX-115186510	SNP_FB_0126161	12	15686875
5197	AX-115186511	SNP_FB_0126179	12	15688721
5217	AX-115186537	SNP_FB_0127617	12	16033758
5219	AX-115186539	SNP_FB_0127620	12	16038313
327	AX-115182048	GDsnp01501	12	16050309
2799	AX-105222535	RosBREEDSNP_SNP_TC_16355366_Lg12_01501_MAF30_384844_exon1	12	16072735
2566	AX-115182738	RosBREEDSNP_SNP_GT_16369231_Lg12_01501_MAF40_713285_exon1	12	16086603
5220	AX-115186540	SNP_FB_0128307	12	16380163
5221	AX-115186541	SNP_FB_0128309	12	16380958
5223	AX-115186544	SNP_FB_0128315	12	16381757
5225	AX-115186547	SNP_FB_0128330	12	16385053
5226	AX-115186548	SNP_FB_0128358	12	16389598
5227	AX-115186549	SNP_FB_0128823	12	16820870
5228	AX-115186550	SNP_FB_0128827	12	16821298
5229	AX-115186551	SNP_FB_0128836	12	16823010
5230	AX-115186552	SNP_FB_0128844	12	16825910
5231	AX-115186553	SNP_FB_0128851	12	16827244
14773	AX-115186589	SNP_FB_0859499	12	16845911
2110	AX-105219725	RosBREEDSNP_SNP_GA_1799179_Lg12_00116_MAF20_898942_exon1	12	1699643
4952	AX-115186151	SNP_FB_0110360	12	1710010
4953	AX-115186153	SNP_FB_0110362	12	1710233
4954	AX-115186154	SNP_FB_0110363	12	1710706
4955	AX-115186155	SNP_FB_0110366	12	1710981
4957	AX-115186157	SNP_FB_0110371	12	1712426
4958	AX-115186158	SNP_FB_0110372	12	1712533
4959	AX-115186159	SNP_FB_0110376	12	1714567
4961	AX-115186161	SNP_FB_0110379	12	1716227
2573	AX-115186162	RosBREEDSNP_SNP_GT_1818084_Lg12_00116_MAF40_156614_exon1	12	1718518
1314	AX-115181801	RosBREEDSNP_SNP_CA_17347387_Lg12_01607_MAF30_270000_exon1	12	17267571
1568	AX-115182451	RosBREEDSNP_SNP_CT_17368072_Lg12_01607_MAF40_1628848_exon1	12	17288242
60	AX-105196216	GDsnp00116	12	1732219
4593	AX-115185637	SNP_FB_0082477	12	17573364
4592	AX-115185636	SNP_FB_0082475	12	17573804
4591	AX-115185635	SNP_FB_0082467	12	17574857
4590	AX-115185634	SNP_FB_0082462	12	17576005
4588	AX-115185631	SNP_FB_0082448	12	17580963
14687	AX-115185896	SNP_FB_0853221	12	17709338
14688	AX-115185897	SNP_FB_0853225	12	17710495
5188	AX-115186495	SNP_FB_0125525	12	17760803
5187	AX-115186494	SNP_FB_0125522	12	17761894
5186	AX-115186493	SNP_FB_0125521	12	17761976
5185	AX-115186492	SNP_FB_0125520	12	17762048
5241	AX-115186565	SNP_FB_0130114	12	17855497
5242	AX-115186567	SNP_FB_0130131	12	17859082
5244	AX-115186569	SNP_FB_0130143	12	17860846
5245	AX-115186570	SNP_FB_0130145	12	17861131
5247	AX-115186572	SNP_FB_0130416	12	17974922
5249	AX-115186574	SNP_FB_0130424	12	17977680
5250	AX-115186583	SNP_FB_0130990	12	18364122
5251	AX-115186584	SNP_FB_0130996	12	18368136
5252	AX-115186585	SNP_FB_0130997	12	18369385
5253	AX-115186586	SNP_FB_0131001	12	18370642
5254	AX-115186587	SNP_FB_0131004	12	18371755
483	AX-115181799	GDsnp02115	12	18434440
10657	AX-115193913	SNP_FB_0543517	12	18487017
10661	AX-115193918	SNP_FB_0543540	12	18490829
10662	AX-115193919	SNP_FB_0543542	12	18491232
5255	AX-115186596	SNP_FB_0131429	12	18819115
5257	AX-115186599	SNP_FB_0131440	12	18820719
14780	AX-115186610	SNP_FB_0860436	12	18976648
14782	AX-115186612	SNP_FB_0860464	12	18983506
14783	AX-115186613	SNP_FB_0860466	12	18983736
16887	AX-115186408	SNP_FB_1060566	12	18993163
5273	AX-115186634	SNP_FB_0133548	12	19038367
3232	AX-115186642	RosBREEDSNP_SNP_TG_20525005_Lg12_00599_MAF20_1676815_exon1	12	19040607
5275	AX-115186636	SNP_FB_0133559	12	19041130
5276	AX-115186639	SNP_FB_0133570	12	19042813
172	AX-105207123	GDsnp00599	12	19053298
339	AX-105189159	GDsnp01555	12	19201079
5258	AX-115186602	SNP_FB_0131929	12	19203654
5259	AX-115186604	SNP_FB_0131932	12	19204196
5260	AX-115186605	SNP_FB_0131933	12	19204361
5261	AX-115186606	SNP_FB_0131936	12	19206209
1321	AX-115186608	RosBREEDSNP_SNP_CA_19224299_Lg12_01555_MAF30_478053_exon1	12	19208598
5262	AX-115186607	SNP_FB_0131938	12	19208799
2829	AX-115182814	RosBREEDSNP_SNP_TC_19244913_Lg12_01555_MAF30_1625574_exon4	12	19236557
14784	AX-115186633	SNP_FB_0860971	12	19898040
305	AX-105177242	GDsnp01357	12	20100646
2858	AX-115182828	RosBREEDSNP_SNP_TC_21195004_Lg12_214715_MAF40_214715_exon3	12	20100716
917	AX-115182244	RosBREEDSNP_SNP_AG_21248954_Lg12_RosCOS1969_MAF20_1627732_exon7	12	20147094
2159	AX-115182612	RosBREEDSNP_SNP_GA_21257957_Lg12_RosCOS1969_MAF40_MDP0000186861_exon3	12	20156089
5279	AX-115186654	SNP_FB_0133814	12	20158497
5280	AX-115186655	SNP_FB_0133815	12	20158925
5281	AX-115186656	SNP_FB_0133816	12	20160151
5282	AX-115186657	SNP_FB_0133817	12	20160303
5283	AX-115186658	SNP_FB_0133818	12	20160518
5284	AX-115186659	SNP_FB_0133819	12	20160872
5285	AX-115186660	SNP_FB_0133826	12	20161569
918	AX-115186663	RosBREEDSNP_SNP_AG_21264640_Lg12_RosCOS1969_MAF50_1660800_exon1	12	20161818
3236	AX-105223749	RosBREEDSNP_SNP_TG_21317748_Lg12_01426_MAF20_411066_exon1	12	20177700
14787	AX-115186893	SNP_FB_0861177	12	20363600
14788	AX-115186894	SNP_FB_0861179	12	20364410
14789	AX-115186895	SNP_FB_0861180	12	20364524
14790	AX-115186896	SNP_FB_0861188	12	20366415
1616	AX-115182465	RosBREEDSNP_SNP_CT_21401673_Lg12_01426_MAF50_1637091_exon1	12	20424381
5300	AX-115186677	SNP_FB_0134629	12	20859480
5306	AX-115186685	SNP_FB_0134650	12	20865784
5307	AX-115186686	SNP_FB_0134656	12	20867232
16889	AX-115186445	SNP_FB_1060727	12	20936161
14791	AX-115186971	SNP_FB_0861603	12	21395638
14792	AX-115186972	SNP_FB_0861607	12	21396423
14793	AX-115186973	SNP_FB_0861619	12	21398974
14794	AX-115186975	SNP_FB_0861622	12	21401262
14795	AX-115186976	SNP_FB_0861623	12	21401527
5317	AX-115186699	SNP_FB_0135153	12	21529154
1338	AX-105190362	RosBREEDSNP_SNP_CA_22652840_Lg12_01150_MAF40_713737_exon1	12	21530737
5319	AX-115186701	SNP_FB_0135161	12	21531417
2877	AX-105179256	RosBREEDSNP_SNP_TC_22654900_Lg12_01150_MAF30_MDP0000151005_exon6	12	21532797
5321	AX-115186703	SNP_FB_0135167	12	21533208
5322	AX-115186704	SNP_FB_0135169	12	21533425
939	AX-105178168	RosBREEDSNP_SNP_AG_22722118_Lg12_01150_MAF20_MDP0000282387_exon3	12	21609249
114	AX-115181973	GDsnp00314	12	21676724
5324	AX-115186706	SNP_FB_0135442	12	21775657
5326	AX-115186708	SNP_FB_0135448	12	21778211
5327	AX-115186709	SNP_FB_0135452	12	21779482
5328	AX-115186711	SNP_FB_0135458	12	21781159
16906	AX-115186620	SNP_FB_1061765	12	21918810
16908	AX-115186622	SNP_FB_1061772	12	21919550
5331	AX-115186715	SNP_FB_0135585	12	22170561
5332	AX-115186716	SNP_FB_0135588	12	22171904
5333	AX-115186717	SNP_FB_0135591	12	22172722
5334	AX-115186718	SNP_FB_0135594	12	22173343
5335	AX-115186719	SNP_FB_0135596	12	22173726
[truncated: 8,322 more rows]

## Sheet: Information
Suppl. Table S4
Curated SNP data for pedigree reconstruction
Sheet: Dataset	The first column contains the names of the genotypes. The subsequent columns contain the genotypic information for each SNP. SNP names follow the information in sheet: SNP_names, column: Index_20K.
Sheet: SNP_names	SNP names as listed in the Table S1 of Bianco et al. 2016 (doi: 10.1111/tpj.13145); Position of the SNPs on the genome GDDH13 according to Howard et al. 2021 (https://doi.org/10.1186/s12864-021-07565-7).
Title	Low input Fast-Track (LIFT): An approach for fast introgression and stacking of R-genes into advanced apple selections
Journal
Authors	Simone Bühlmann-Schütz, Marius Hodel, Nicholas P. Howard, Luzia Lussi, Andrea Patocchi
Affiliation	Research Division Plant Breeding, Agroscope, Mueller-Thurgau-Strasse 29, 8820 Waedenswil, Switzerland
email	simone.buehlmann-schuetz@agroscope.admin.ch
