# Supplementary material for: Low input fast-track (LIFT): an approach for fast introgression and stacking of (R-)genes into advanced apple selections
Source: Planta. 2025 Sep 2;262(4):93. doi: 10.1007/s00425-025-04780-4 (PMC12405375; doi:10.1007/s00425-025-04780-4)
Supplement: Supplementary file 5 — Supplementary file5 (XLSX 14 KB) [file 425_2025_4780_MOESM5_ESM.xlsx]

## Sheet: Data
R-gene	SNP_Name	LG	Allele_in_Coupling	Position in relation to R-gene	Source	Sequence containing the SNP marker (in squared brackets [] ) associated to the R-gene	Target_SNP_coordinates_GDDH13v1.1
FB_MR5	FB-MR5_NZsnEH034548_K35	3	T	0.22 (downstream)	Jänsch et al. 2015	CAATTTGGATCTTGTAACTCCTGACACTTTbGAT[G/T]CAAAGTATTTCTCGAATCTTCAAGTCGAGGAAGGCTTGCTCCAAAGCGATCAAGAGCTGTTTTCAACTAGCGGGGCTGATACCAT	Three identical hits at 979110, 1008039, and 1050901
FB_MR5	FB-MR5_rp16k15_M106	3	A	0.17 (downstream)	Jänsch et al. 2015	GGGATTATCTTTGACGAGACACAATAAGTCGAACACCCTCATCTGCCAACTTCATATAAGGATAAGAATTAAGAAATCA[A/C]GATTATWTGGGACAAAATAGAAGGGACATGGACAACAAATCATGGTAGTGGCACC	805636
FB_MR5	FB-MR5_FBsnFBMr5-1_Y127	3	C	0.19 (upstream)	Jänsch et al. 2015	ATTCAGACTyTTGAAATATGATCkAACAACTAAAGTTATTATAACTTCTAAAArGATTCMTGTTTTTARyCATTGGATCAAATTT[C/T]ATAAACCAGAATTTGTGGATTTGATGGAAGGGATACATAGAGGATTCyTGTCCrTGGGGAAGAGGTGAAACCCA	625386
FB_MR5	FB-MR5_FBsnFBMr5-1_R209	3	A	0.19 (upstream)	Jänsch et al. 2015	ACCAGAATTTGTGGATTTGATGGAAGGGATACATAGAGGATTCyTGTCCrTGGGGAAGAGGTGAAACCCAATTTTCT[A/G]GCAGTrAAAGCTTCTTTATGGCTTCCTTCTTTACCAGCATCATTGCGAAGGCAGAATTGTCTTTCTCCAAAGAATATTAGAA	625304
Fb_E	FBsnFBE-1_Y230	12	C	0.11-0.19 (upstream)	Jänsch et al. 2015	GACGCATGGGATGGATATGGTGGTGCTGTTRTATACACAAGGAGTTCAGTTTTGCCAGAAAGYATTGTTCCCGAACTTGAAAGAGCAGC[C/T]AAAAGTGTGGGAAGGGACTTCAGCAAGTTTATCCGAACAGACAATACTTGTGGACCTGAGCCTCCGCTCGTAGAGAGGTT	32336959
Fb_E	FBsnFBE-2_Y192	12	T	0.29-0.31 (downstream)	Jänsch et al. 2015	ATTTTCACGCCTCTGCTGGGCGAGAAAGAGGCGTAGGTGGGGATCTATCGGAAGTCCCATGGCTTCGTACTTAGGATCATA[C/T]AGTGCGTTTTTAATGGCCCTGCCAGGATTTTTACACAATTAATTTGATATTTTAGGAGATTAATTGTCAGTTTTCATGACAATATATT	32452829
Fb_E	FBsnFBE-2_Y495	12	C	0.29-0.31 (downstream)	Jänsch et al. 2015	AGGAAGCCAATTATTATTGGCTAAGAGATTCTGTGCTGGAATATTCACATTCTCTTGCCAGTTGCTCATCGAAATCTACACATA[C/T]ACGAACAATATATCAACCAGAGTCTGCAGATAAATATCATATCACTGATGAAAAA	3245332
Fb_E	FBsnFBE-2_Y551	12	C	0.29-0.31 (downstream)	Jänsch et al. 2015	CAATATATCAACCAGAGTCTGCAGATAAATATCATATCACTGATGAAAAA[C/T]GAAATAATTAAAACAAAATAGATTAGTACGTACCCTAGGTCTAGGGGTAGCCCTCGGCAACTCTCCAGCCACYGGCTGG	32453188

## Sheet: Information
Suppl. Table S5
Summary of the information on the SNP markers used to determine the position of FB_MR5 and Fb_E in GDDH13v1.1 whole genome sequence (Daccord et al. 2017) and locating flanking SNPs from the curated set from the 20K SNP array.
Title	Low input Fast-Track (LIFT): An approach for fast introgression and stacking of R-genes into advanced apple selections
Journal
Authors	Simone Bühlmann-Schütz, Marius Hodel, Nicholas P. Howard, Luzia Lussi, Andrea Patocchi
Affiliation	Research Division Plant Breeding, Agroscope, Mueller-Thurgau-Strasse 29, 8820 Waedenswil, Switzerland
email	simone.buehlmann-schuetz@agroscope.admin.ch
