# Supplementary material for: Low input fast-track (LIFT): an approach for fast introgression and stacking of (R-)genes into advanced apple selections
Source: Planta. 2025 Sep 2;262(4):93. doi: 10.1007/s00425-025-04780-4 (PMC12405375; doi:10.1007/s00425-025-04780-4)
Supplement: Supplementary file 6 — Supplementary file6 (XLSX 13 KB) [file 425_2025_4780_MOESM6_ESM.xlsx]

## Sheet: Data
QTL	Chromosome	Flanking 20K SNP upstream (index)	Flanking 20K SNP downstream (index)	GDDH13v1.1 physical coordinates flanking 20K SNP upstream	GDDH13v1.1 physical coordinates flanking 20K SNP downstream	cM position flanking 20K SNP up	cM position flanking 20K SNP down
FB_MR5	3	595	598	625298	805636	2.236	2.9
Fb_E	12	1793	425	32322322	32353530	63.758	63.758

## Sheet: Information
Suppl. Table S6
Physical and genetic position of FB_MR5 and Fb_E as used in this study. The physical positions reported are from BLASTing the markers used for these QTL in Jänsch et al. 2015 and flanking SNPs from the Illumina Infinium 20K SNP array against the GDDH13v1.1 whole genome sequence. The genetic positions of the 20K SNP array come from the iGL map (Di Pierro et al. 2016).
Title	Low input Fast-Track (LIFT): An approach for fast introgression and stacking of R-genes into advanced apple selections
Journal
Authors	Simone Bühlmann-Schütz, Marius Hodel, Nicholas P. Howard, Luzia Lussi, Andrea Patocchi
Affiliation	Research Division Plant Breeding, Agroscope, Mueller-Thurgau-Strasse 29, 8820 Waedenswil, Switzerland
email	simone.buehlmann-schuetz@agroscope.admin.ch
