# Supplementary material for: Low input fast-track (LIFT): an approach for fast introgression and stacking of (R-)genes into advanced apple selections
Source: Planta. 2025 Sep 2;262(4):93. doi: 10.1007/s00425-025-04780-4 (PMC12405375; doi:10.1007/s00425-025-04780-4)
Supplement: Supplementary file 7 — Supplementary file7 (XLSX 20 KB) [file 425_2025_4780_MOESM7_ESM.xlsx]

## Sheet: Data
		Summed cM per chromosome (and total) of “Exotic Malus” haplotypes in descendants of M. × robusta 5 developed by “LIFT”
	Chromosome	1	2	3	4	5	6	7	8	9	10	11	12	13	14	15	16	17	Total	% Exotic
Pre-breeding selection	Total lenght in cM	63.09	78.416	73.947	65.511	77.842	75.262	82.39	68.526	67.018	81.301	80.943	65.444	71.363	64.394	112.148	67.48	71.795	1266.79
	Generations
DA02_2.7_JKI	F1	63.09	78.416	73.947	65.511	77.842	44.001	82.39	68.526	2.823	58.246	80.901	65.393	71.363	20.408	112.148	67.337	71.795	1104.14	43.5801
ACW_21983_Wa84	pBC1	63.09	0	36.196	65.511	43.553	42.264	56.199	0	2.823	0	42.639	47.052	71.363	0	60.355	54.877	37.742	623.664	24.6159
1124_26	pBC2	63.09	0	36.196	0	0	0	19.563	0	0	0	42.639	0	13.506	0	51.358	0	18.118	244.47	9.6492
1403_07	pBC3	0	0	36.196	0	0	0	0	0	0	0	42.639	0	10.382	0	51.358	0	0	140.575	5.54848
1619_01	pBC4	0	0	36.196	0	0	0	0	0	0	0	0	0	9.643	0	0	0	0	45.839	1.80926
1817_1	pBC5	0	0	36.196	0	0	0	0	0	0	0	0	0	0	0	0	0	0	36.196	1.42865
1817_10	pBC5	0	0	15.983	0	0	0	0	0	0	0	0	0	0	0	0	0	0	15.983	0.630847
1817_11	pBC5	0	0	36.196	0	0	0	0	0	0	0	0	0	0	0	0	0	0	36.196	1.42865
1817_20	pBC5	0	0	36.196	0	0	0	0	0	0	0	0	0	9.643	0	0	0	0	45.839	1.80926
1817_24	pBC5	0	0	36.196	0	0	0	0	0	0	0	0	0	0	0	0	0	0	36.196	1.42865
1817_26	pBC5	0	0	13.37	0	0	0	0	0	0	0	0	0	0	0	0	0	0	13.37	0.527712
1817_28	pBC5	0	0	36.196	0	0	0	0	0	0	0	0	0	0	0	0	0	0	36.196	1.42865
1817_35	pBC5	0	0	36.196	0	0	0	0	0	0	0	0	0	0	0	0	0	0	36.196	1.42865
1817_38	pBC5	0	0	36.196	0	0	0	0	0	0	0	0	0	0	0	0	0	0	36.196	1.42865
1817_39	pBC5	0	0	36.196	0	0	0	0	0	0	0	0	0	0	0	0	0	0	36.196	1.42865
1817_42	pBC5	0	0	36.196	0	0	0	0	0	0	0	0	0	0	0	0	0	0	36.196	1.42865
1817_47	pBC5	0	0	36.196	0	0	0	0	0	0	0	0	0	0	0	0	0	0	36.196	1.42865
1817_48	pBC5	0	0	36.196	0	0	0	0	0	0	0	0	0	0	0	0	0	0	36.196	1.42865
1817_49	pBC5	0	0	36.196	0	0	0	0	0	0	0	0	0	0	0	0	0	0	36.196	1.42865
1817_56	pBC5	0	0	36.196	0	0	0	0	0	0	0	0	0	0	0	0	0	0	36.196	1.42865
1817_57	pBC5	0	0	36.196	0	0	0	0	0	0	0	0	0	0	0	0	0	0	36.196	1.42865
1817_58	pBC5	0	0	36.196	0	0	0	0	0	0	0	0	0	0	0	0	0	0	36.196	1.42865
1817_6	pBC5	0	0	36.196	0	0	0	0	0	0	0	0	0	0	0	0	0	0	36.196	1.42865
1817_60	pBC5	0	0	36.196	0	0	0	0	0	0	0	0	0	0	0	0	0	0	36.196	1.42865
1817_62	pBC5	0	0	36.196	0	0	0	0	0	0	0	0	0	9.643	0	0	0	0	45.839	1.80926
1817_63	pBC5	0	0	36.196	0	0	0	0	0	0	0	0	0	9.643	0	0	0	0	45.839	1.80926
1817_64	pBC5	0	0	36.196	0	0	0	0	0	0	0	0	0	9.643	0	0	0	0	45.839	1.80926
1817_68	pBC5	0	0	36.196	0	0	0	0	0	0	0	0	0	9.643	0	0	0	0	45.839	1.80926
1817_7	pBC5	0	0	36.196	0	0	0	0	0	0	0	0	0	0	0	0	0	0	36.196	1.42865
1817_70	pBC5	0	0	36.196	0	0	0	0	0	0	0	0	0	9.643	0	0	0	0	45.839	1.80926
1817_77	pBC5	0	0	36.196	0	0	0	0	0	0	0	0	0	9.643	0	0	0	0	45.839	1.80926
1817_81	pBC5	0	0	36.196	0	0	0	0	0	0	0	0	0	9.643	0	0	0	0	45.839	1.80926
1817_82	pBC5	0	0	36.196	0	0	0	0	0	0	0	0	0	9.643	0	0	0	0	45.839	1.80926
1817_83	pBC5	0	0	36.196	0	0	0	0	0	0	0	0	0	0	0	0	0	0	36.196	1.42865
1817_88	pBC5	0	0	27.495	0	0	0	0	0	0	0	0	0	9.643	0	0	0	0	37.138	1.46583
1817_89	pBC5	0	0	36.196	0	0	0	0	0	0	0	0	0	9.643	0	0	0	0	45.839	1.80926
1817_9	pBC5	0	0	11.232	0	0	0	0	0	0	0	0	0	9.643	0	0	0	0	20.875	0.823934
1817_92	pBC5	0	0	36.196	0	0	0	0	0	0	0	0	0	5.419	0	0	0	0	41.615	1.64254
1817_95	pBC5	0	0	36.196	0	0	0	0	0	0	0	0	0	0	0	0	0	0	36.196	1.42865
1817_96	pBC5	0	0	36.196	0	0	0	0	0	0	0	0	0	9.643	0	0	0	0	45.839	1.80926
1817_97	pBC5	0	0	32.894	0	0	0	0	0	0	0	0	0	9.643	0	0	0	0	42.537	1.67893
1817_99	pBC5	0	0	36.196	0	0	0	0	0	0	0	0	0	9.643	0	0	0	0	45.839	1.80926

## Sheet: Information
Suppl. Table S7
Summed haplotypes (in cM) from Malus × robusta 5 that originated from a small fruited wild Malus ancestor (referred to as "Exotic Malus") that are present in descendants developed by the “LIFT”. Only the introgression of the "Exotic Malus" haplotypes (% Exotic) were tracked because they were considered to be unadapted, whereas haplotypes from the M. domestica grandparent of Malus × robusta 5, 'Sw…
Title	Low input Fast-Track (LIFT): An approach for fast introgression and stacking of R-genes into advanced apple selections
Journal
Authors	Simone Bühlmann-Schütz, Marius Hodel, Nicholas P. Howard, Luzia Lussi, Andrea Patocchi
Affiliation	Research Division Plant Breeding, Agroscope, Mueller-Thurgau-Strasse 29, 8820 Waedenswil, Switzerland
email	simone.buehlmann-schuetz@agroscope.admin.ch
