# Supplementary material for: Low input fast-track (LIFT): an approach for fast introgression and stacking of (R-)genes into advanced apple selections
Source: Planta. 2025 Sep 2;262(4):93. doi: 10.1007/s00425-025-04780-4 (PMC12405375; doi:10.1007/s00425-025-04780-4)
Supplement: Supplementary file 8 — Supplementary file8 (XLSX 20 KB) [file 425_2025_4780_MOESM8_ESM.xlsx]

## Sheet: Data
		Summed cM per chromosome (and total) of “Exotic Malus” haplotypes in descendants of ‘Evereste’ developed by LIFT
	Chromosome	1	2	3	4	5	6	7	8	9	10	11	12	13	14	15	16	17	Total	% Exotic
Pre-breeding selection	Total lenght in cM	63.09	78.416	73.947	65.511	77.842	75.262	82.39	68.526	67.018	81.301	80.943	65.444	71.363	64.394	112.148	67.48	71.795	1266.79
	Generations
0801_12	F1	63.009	64.335	10.82	65.511	0	68.035	82.39	0	0	42.259	61.508	65.393	0	64.394	112.148	0	51.677	751.479	29.6608
1003_37	pBC1	0	0	10.82	0	0	68.035	82.39	0	0	33.339	61.508	65.393	0	5.987	43.388	0	51.677	422.537	16.6775
1301_15	pBC2	0	0	0	0	0	43.704	82.39	0	0	33.339	0	21.041	0	5.987	43.388	0	51.677	281.526	11.1118
1609_24_Fast_Track	pBC3	0	0	0	0	0	0	82.39	0	0	0	0	21.041	0	5.987	27.829	0	51.677	188.924	7.45681
1818_109	pBC4	0	0	0	0	0	0	38.673	0	0	0	0	21.041	0	5.987	0	0	51.677	117.378	4.63289
1818_110	pBC4	0	0	0	0	0	0	43.031	0	0	0	0	7.485	0	0	0	0	50.078	100.594	3.97043
1818_111	pBC4	0	0	0	0	0	0	0	0	0	0	0	21.041	0	0	6.06	0	33.458	60.559	2.39026
1818_118	pBC4	0	0	0	0	0	0	0	0	0	0	0	21.041	0	0	27.829	0	31.526	80.396	3.17322
1818_124	pBC4	0	0	0	0	0	0	2.353	0	0	0	0	21.041	0	5.987	0	0	0	29.381	1.15966
1818_131	pBC4	0	0	0	0	0	0	48.993	0	0	0	0	10.157	0	0	0	0	51.677	110.827	4.37433
1818_135	pBC4	0	0	0	0	0	0	31.399	0	0	0	0	21.041	0	5.987	20.864	0	0	79.291	3.12961
1818_137	pBC4	0	0	0	0	0	0	45.895	0	0	0	0	21.041	0	0	27.829	0	33.458	128.223	5.06095
1818_138	pBC4	0	0	0	0	0	0	82.39	0	0	0	0	21.041	0	0	23.116	0	0	126.547	4.99479
1818_14	pBC4	0	0	0	0	0	0	0	0	0	0	0	21.041	0	5.987	26.031	0	0	53.059	2.09423
1818_144	pBC4	0	0	0	0	0	0	24.271	0	0	0	0	21.041	0	0	14.548	0	0	59.86	2.36267
1818_147	pBC4	0	0	0	0	0	0	74.53	0	0	0	0	21.041	0	0	14.548	0	0.513	110.632	4.36663
1818_171	pBC4	0	0	0	0	0	0	82.39	0	0	0	0	6.743	0	5.987	0	0	0	95.12	3.75437
1818_18	pBC4	0	0	0	0	0	0	22.365	0	0	0	0	21.041	0	0	27.829	0	51.677	122.912	4.85132
1818_183	pBC4	0	0	0	0	0	0	0	0	0	0	0	21.041	0	5.987	27.829	0	24.139	78.996	3.11796
1818_194	pBC4	0	0	0	0	0	0	82.39	0	0	0	0	21.041	0	0	0	0	0	103.431	4.08241
1818_198	pBC4	0	0	0	0	0	0	82.39	0	0	0	0	21.041	0	0	0	0	50.63	154.061	6.08077
1818_20	pBC4	0	0	0	0	0	0	82.39	0	0	0	0	21.041	0	5.987	27.829	0	0	137.247	5.41712
1818_201	pBC4	0	0	0	0	0	0	0	0	0	0	0	21.041	0	0	27.829	0	0	48.87	1.92889
1818_204	pBC4	0	0	0	0	0	0	8.177	0	0	0	0	21.041	0	5.987	27.829	0	0	63.034	2.48794
1818_224	pBC4	0	0	0	0	0	0	34.519	0	0	0	0	21.041	0	0	27.829	0	0.513	83.902	3.3116
1818_227	pBC4	0	0	0	0	0	0	0	0	0	0	0	21.041	0	0	27.829	0	18.851	67.721	2.67294
1818_238	pBC4	0	0	0	0	0	0	42.14	0	0	0	0	21.041	0	0	26.031	0	0	89.212	3.52119
1818_243	pBC4	0	0	0	0	0	0	82.39	0	0	0	0	21.041	0	0	27.829	0	51.677	182.937	7.2205
1818_32	pBC4	0	0	0	0	0	0	0	0	0	0	0	11.586	0	5.987	27.829	0	0	45.402	1.79201
1818_33	pBC4	0	0	0	0	0	0	82.39	0	0	0	0	21.041	0	5.987	22.753	0	0	132.171	5.21677
1818_51	pBC4	0	0	0	0	0	0	70.278	0	0	0	0	21.041	0	0	5.09	0	0	96.409	3.80525
1818_52	pBC4	0	0	0	0	0	0	43.261	0	0	0	0	21.041	0	5.987	18.917	0	41.334	130.54	5.1524
1818_77	pBC4	0	0	0	0	0	0	30.477	0	0	0	0	21.041	0	0	0	0	0	51.518	2.03341
1818_78	pBC4	0	0	0	0	0	0	82.39	0	0	0	0	21.041	0	0	27.829	0	51.677	182.937	7.2205
1818_79	pBC4	0	0	0	0	0	0	50.959	0	0	0	0	21.041	0	5.987	27.829	0	0	105.816	4.17654
1818_82	pBC4	0	0	0	0	0	0	79.475	0	0	0	0	21.041	0	0	0	0	41.334	141.85	5.5988
1818_85	pBC4	0	0	0	0	0	0	30.477	0	0	0	0	21.041	0	0	0	0	0	51.518	2.03341
1818_86	pBC4	0	0	0	0	0	0	58.119	0	0	0	0	7.485	0	0	17.852	0	0	83.456	3.294
1818_88	pBC4	0	0	0	0	0	0	65.445	0	0	0	0	21.041	0	0	27.829	0	0	114.315	4.512
1818_94	pBC4	0	0	0	0	0	0	58.119	0	0	0	0	21.041	0	0	27.829	0	51.677	158.666	6.26253

## Sheet: Information
Suppl. Table S8
Summed haplotypes from 'Evereste' that originated from a small fruited wild Malus ancestor (referred to as "Exotic Malus") that are present in descendants developed by the “LIFT”. Only the introgression of the "Exotic Malus" haplotypes (% Exotic) were tracked because they were considered to be unadapted, whereas haplotypes from the identified parent, the breeding selection PRI 187-6, were conside…
Title	Low input Fast-Track (LIFT): An approach for fast introgression and stacking of R-genes into advanced apple selections
Journal
Authors	Simone Bühlmann-Schütz, Marius Hodel, Nicholas P. Howard, Luzia Lussi, Andrea Patocchi
Affiliation	Research Division Plant Breeding, Agroscope, Mueller-Thurgau-Strasse 29, 8820 Waedenswil, Switzerland
email	simone.buehlmann-schuetz@agroscope.admin.ch
