# Supplementary material for: Low input fast-track (LIFT): an approach for fast introgression and stacking of (R-)genes into advanced apple selections
Source: Planta. 2025 Sep 2;262(4):93. doi: 10.1007/s00425-025-04780-4 (PMC12405375; doi:10.1007/s00425-025-04780-4)
Supplement: Supplementary file 9 — Supplementary file9 (XLSX 19 KB) [file 425_2025_4780_MOESM9_ESM.xlsx]

## Sheet: Data
		Summed cM per chromosome (and total) of “Exotic Malus” haplotypes in descendants of ‘Evereste’ developed using the “early flowering” approach
	Chromosome	1	2	3	4	5	6	7	8	9	10	11	12	13	14	15	16	17	Total	% Exotic
Line	Total lenght in cM	63.09	78.416	73.947	65.511	77.842	75.262	82.39	68.526	67.018	81.301	80.943	65.444	71.363	64.394	112.148	67.48	71.795	1266.79
	Generations
F1_74	F1	0	78.416	73.947	8.526	0	0	8.177	6.232	47.136	46.94	26.887	33.904	71.363	55.14	14.342	67.48	46.73	585.22	23.0986
F1_81	F1	41.985	0	62.872	0	24.671	0	82.39	0	67.018	39.343	66.763	65.444	71.363	64.394	31.044	40.5	71.608	729.395	28.7891
BC_1_16	pBC1	0	0	14.982	0	0	0	0	0	67.018	0	0	65.444	5.459	0	31.044	0	0	183.947	7.26036
BC_1_19	pBC1	41.985	0	6.675	0	22.449	0	2.915	0	65.395	38.231	0	6.794	19.08	0	27.551	0	70.195	301.27	11.8911
BC_1_7	pBC1	0	40.497	49.344	8.526	0	0	0	6.232	36.457	0	15.386	33.904	0	0	14.342	37.086	0	241.774	9.54279
BC_2_19	pBC2	0	5.337	32.894	8.526	0	0	0	3.512	16.232	0	0	33.904	0	0	14.342	0	0	114.747	4.52905
BC_2_2	pBC2	0	0	0	0	0	0	0	0	36.457	0	14.767	33.904	0	0	4.777	6.737	0	96.642	3.81445
BC_2_20	pBC2	0	6.432	49.244	0	0	0	0	6.232	0	0	0	4.448	0	0	14.342	0	0	80.698	3.18514
BC_2_22_2012	pBC2	0	0	0	0	0	0	0	0	67.018	0	0	65.444	0	0	31.044	0	0	163.506	6.45356
BC_2_43_2012	pBC2	0	0	21.014	0	0	0	0	0	25.203	0	0	3.594	0	0	0	0	0	49.811	1.96603
BC_2_32	pBC2	24.514	0	0	0	22.449	0	0	0	65.395	37.444	0	7.536	0	0	0	0	16.703	174.041	6.86938
BC_3_2014_17	pBC3	0	0	0	0	0	0	0	0	25.203	0	0	3.594	0	0	0	0	0	28.797	1.13661
BC_3_2014_30	pBC3	0	0	21.014	0	0	0	0	0	9.283	0	0	3.594	0	0	0	0	0	33.891	1.33767
BC_3_2014_36	pBC3	0	0	0	0	0	0	0	0	25.203	0	0	3.594	0	0	0	0	0	28.797	1.13661
BC_3_2014_40	pBC3	0	0	21.014	0	0	0	0	0	25.203	0	0	3.594	0	0	0	0	0	49.811	1.96603
BC_3_2014_43	pBC3	0	0	21.014	0	0	0	0	0	25.203	0	0	3.594	0	0	0	0	0	49.811	1.96603
BC_3_2014_47	pBC3	7.039	0	0	0	0	0	0	0	25.203	0	0	3.594	0	0	0	0	10.01	45.846	1.80954
BC_3_39	pBC3	0	0	0	0	0	0	0	0	36.315	0	14.767	33.904	0	0	4.777	0	0	89.763	3.54293
BC_3_46	pBC3	0	0	0	0	0	0	0	0	0	0	0	33.904	0	0	4.777	0	0	38.681	1.52673
BC_4_56	pBC4	0	0	0	0	0	0	0	0	36.315	0	14.767	33.904	0	0	4.777	0	0	89.763	3.54293
BC_4_79	pBC4	0	0	0	0	0	0	0	0	0	0	0	33.904	0	0	0	0	0	33.904	1.33819

## Sheet: Information
Suppl. Table S9
Summed haplotypes from 'Evereste' that originated from a small fruited wild Malus ancestor (referred to as "Exotic Malus") that are present in descendants developed by the “early flowering” approach (Schlathölter et al. 2018). Only the introgression of the "Exotic Malus" haplotypes (% Exotic) were tracked because they were considered to be unadapted, whereas haplotypes from the identified parent,…
Title	Low input Fast-Track (LIFT): An approach for fast introgression and stacking of R-genes into advanced apple selections
Journal
Authors	Simone Bühlmann-Schütz, Marius Hodel, Nicholas P. Howard, Luzia Lussi, Andrea Patocchi
Affiliation	Research Division Plant Breeding, Agroscope, Mueller-Thurgau-Strasse 29, 8820 Waedenswil, Switzerland
email	simone.buehlmann-schuetz@agroscope.admin.ch
